# Supplementary material for: Systems toxicology unravels multi-tiered carcinogenic networks of zearalenone in gastric cancer
Source: Front Oncol. 2026 Mar 31;16:1762191. doi: 10.3389/fonc.2026.1762191 (PMC13076545; doi:10.3389/fonc.2026.1762191)
Supplement: Supplementary file 1 [file Table1.xlsx]

## Sheet: DEGs
Gene	logFC	AveExpr	t	P.Value	adj.P.Val	B
CST1	2.5647	6.30931	20.0523	1.74665e-71	3.4825e-69	152.046
SPP1	2.54868	7.69242	22.4335	4.83183e-85	1.89235e-82	183.118
SFRP4	2.39314	7.22046	22.1758	1.46821e-83	5.36681e-81	179.72
INHBA	2.37233	6.73474	26.7867	2.17215e-110	3.96997e-107	241.21
SULF1	2.33561	8.08566	29.1884	1.98269e-124	2.17421e-120	273.38
THBS2	2.10114	8.08025	25.0033	5.82676e-100	6.38963e-97	217.31
FAP	2.00793	5.87338	24.365	3.07649e-96	2.40977e-93	208.778
ASPN	1.91525	8.41537	19.1895	1.1344e-66	1.91381e-64	141.019
COL1A1	1.8928	11.1645	27.162	1.38169e-112	3.78791e-109	246.243
BGN	1.83711	8.45178	25.3972	2.91494e-102	3.99565e-99	222.583
TIMP1	1.80364	11.2284	26.996	1.29402e-111	2.83804e-108	244.017
CLDN7	1.79831	8.40124	17.8853	1.5681e-59	1.60709e-57	124.66
CXCL8	1.76741	8.4449	14.5242	3.88944e-42	1.25446e-40	84.8343
FN1	1.72601	10.3854	21.1519	1.05789e-77	2.97456e-75	166.295
MMP7	1.68329	7.47185	14.7474	3.09074e-43	1.06248e-41	87.3507
OLFM4	1.66002	8.52285	7.98305	5.59741e-15	2.94677e-14	22.8939
PLA2G2A	1.65989	8.44676	13.1286	1.78742e-35	3.72639e-34	69.5978
RARRES1	1.65775	7.34799	19.0237	9.37605e-66	1.49011e-63	138.917
CEMIP	1.63779	6.19313	19.0196	9.87183e-66	1.54649e-63	138.866
THY1	1.62463	8.26282	25.3045	1.01533e-101	1.23712e-98	221.341
SPARC	1.62343	10.6488	24.3363	4.5245e-96	3.30771e-93	208.394
CEACAM6	1.61218	8.87408	11.0684	2.04054e-26	2.35048e-25	48.9131
CLDN4	1.60984	7.49914	17.55	1.00255e-57	8.93821e-56	120.523
COL6A3	1.59541	9.89006	23.557	1.53754e-91	8.02889e-89	198.009
CDH11	1.5839	8.45288	23.3131	3.99033e-90	1.989e-87	194.768
COL1A2	1.56798	11.1626	24.4111	1.65835e-96	1.39888e-93	209.393
COL10A1	1.56301	6.03355	17.4565	3.17814e-57	2.76599e-55	119.376
GREM1	1.54368	9.42134	14.3015	4.7685e-41	1.44053e-39	82.344
COL11A1	1.49779	5.31793	14.2699	6.79797e-41	2.02572e-39	81.9918
COL5A2	1.49379	8.55249	23.0973	7.09927e-89	3.24377e-86	191.903
COL3A1	1.48144	11.2252	23.6079	7.78883e-92	4.27061e-89	198.686
LY6E	1.47912	8.85996	21.297	1.57751e-78	4.55236e-76	168.189
SERPINH1	1.47172	8.43662	24.5946	1.41321e-97	1.29144e-94	211.845
CDH17	1.47057	7.54592	9.97292	4.8849e-22	4.25817e-21	38.9323
OLFML2B	1.44397	6.87008	22.5627	8.69798e-86	3.53267e-83	184.825
MFAP2	1.44375	7.45209	23.6873	2.69139e-92	1.60661e-89	199.744
TOP2A	1.41653	7.29787	16.5988	1.11298e-52	7.26486e-51	108.968
VCAN	1.35765	8.97274	20.5816	1.8188e-74	4.24361e-72	158.881
SERPINB5	1.35642	6.87307	11.4428	5.49542e-28	6.94272e-27	52.4946
PLA2G7	1.35168	6.59104	18.351	4.63228e-62	5.64418e-60	130.454
CKS2	1.33241	7.93063	15.4782	6.72683e-47	2.97445e-45	95.7321
C3	1.3217	10.2324	15.1163	4.49313e-45	1.75344e-43	91.5557
IGF2BP3	1.31987	5.05075	14.9269	3.97343e-44	1.46709e-42	89.3894
THBS4	1.30309	7.33465	12.0888	8.89768e-31	1.34582e-29	58.8657
PMEPA1	1.29337	7.92056	21.5899	3.35676e-80	1.05172e-77	172.021
KRT7	1.28533	7.01385	12.0763	1.01004e-30	1.52144e-29	58.74
COL4A1	1.28067	9.43977	24.5971	1.36594e-97	1.29144e-94	211.878
ECT2	1.27942	6.94853	17.8903	1.47214e-59	1.52297e-57	124.722
CXCL9	1.26533	6.98239	13.0239	5.44463e-35	1.09151e-33	68.4921
CLDN1	1.2602	6.7159	15.303	5.17736e-46	2.19208e-44	93.7035
GPNMB	1.25242	9.47207	16.8281	6.93459e-54	5.00294e-52	111.729
MMP12	1.2466	7.36862	9.97196	4.92671e-22	4.29121e-21	38.9239
PKM	1.24578	10.1074	21.8471	1.13067e-81	3.87468e-79	175.396
IL32	1.24079	8.9	18.7915	1.78672e-64	2.54457e-62	135.984
TPX2	1.2292	7.31127	16.3552	2.08591e-51	1.25682e-49	106.054
RAB31	1.21516	8.94224	17.4493	3.47119e-57	2.99725e-55	119.288
PRC1	1.19246	7.20539	17.8531	2.33925e-59	2.3752e-57	124.262
GPRC5A	1.18563	8.94881	13.9524	2.32248e-39	6.15177e-38	78.4839
HEPH	1.17986	7.76777	13.007	6.51277e-35	1.29617e-33	68.3143
CXCL1	1.16896	7.99735	13.0973	2.49415e-35	5.13755e-34	69.2671
TGFBI	1.16678	9.56485	19.2682	4.15135e-67	7.34254e-65	142.019
IGFBP7	1.16482	10.9497	20.2427	1.48415e-72	3.07079e-70	154.5
SERPINE1	1.16384	7.51919	14.854	9.15207e-44	3.33427e-42	88.5602
MMP3	1.15461	6.24298	11.0305	2.92892e-26	3.33872e-25	48.5551
CHI3L1	1.1514	6.87627	11.3011	2.18021e-27	2.66534e-26	51.1289
HOXC6	1.13979	6.02163	14.653	9.04063e-43	2.99515e-41	86.2842
CLDN3	1.13619	7.73877	13.3599	1.49682e-36	3.32945e-35	72.06
NT5DC2	1.1311	7.10551	21.9551	2.71957e-82	9.62025e-80	176.814
CDH3	1.13065	6.31681	14.7313	3.71414e-43	1.26097e-41	87.1681
LUM	1.13007	9.94802	15.6592	8.07727e-48	3.88488e-46	97.8393
LEF1	1.12941	6.71901	20.4573	9.16314e-74	2.0934e-71	157.271
FBN1	1.12682	8.79899	15.2774	6.96269e-46	2.91423e-44	93.409
S100A10	1.12309	11.9309	17.629	3.77364e-58	3.53691e-56	121.495
PLAU	1.12103	7.79187	20.8044	9.96753e-76	2.54195e-73	161.771
PRRX1	1.11446	6.82899	15.3434	3.23815e-46	1.38709e-44	94.17
MMP1	1.11285	8.03507	8.64016	3.56744e-17	2.17821e-16	27.8732
LIPG	1.11116	6.26862	18.6851	6.87244e-64	9.30409e-62	134.644
NID2	1.10117	7.12569	18.7486	3.07865e-64	4.32826e-62	135.443
TYROBP	1.09213	8.69437	17.6148	4.49506e-58	4.10774e-56	121.321
CXCL10	1.08934	7.47709	11.6158	1.00569e-28	1.33677e-27	54.178
COL6A2	1.08889	9.57918	13.5739	1.47417e-37	3.53737e-36	74.3616
SERPINE2	1.08882	7.59192	15.645	9.53496e-48	4.5461e-46	97.6744
COL8A1	1.08794	5.62762	12.6281	3.49375e-33	6.15956e-32	64.3618
DMBT1	1.08437	8.64979	7.24936	1.0764e-12	4.72907e-12	17.7273
IFITM1	1.07384	10.2776	18.8309	1.08532e-64	1.58688e-62	136.48
ITGBL1	1.07305	6.94398	13.4387	6.391e-37	1.46926e-35	72.905
ASPM	1.07071	5.75687	14.042	8.61443e-40	2.35576e-38	79.4691
TRIP13	1.0635	6.6231	17.6072	4.94139e-58	4.47828e-56	121.227
MYB	1.06324	6.56097	13.5198	2.65456e-37	6.27369e-36	73.7775
SPOCK1	1.062	6.51685	13.723	2.89642e-38	7.26823e-37	75.9776
HOXC10	1.06092	5.61676	14.0441	8.40897e-40	2.3111e-38	79.493
CTSB	1.05713	10.901	22.3232	2.08441e-84	7.88196e-82	181.663
GINS1	1.0534	6.94576	14.1959	1.55408e-40	4.40362e-39	81.1703
TYMS	1.05334	8.32332	16.2717	5.66883e-51	3.3243e-49	105.06
COL5A1	1.04865	8.28901	18.4775	9.43365e-63	1.16235e-60	132.038
ISLR	1.04494	7.60529	13.0372	4.729e-35	9.53277e-34	68.632
PI3	1.04354	8.02522	8.64944	3.31422e-17	2.03265e-16	27.9458
CDC6	1.04334	5.84627	13.6994	3.74944e-38	9.32343e-37	75.7212
CCNB1	1.03798	7.78941	13.6956	3.90833e-38	9.69655e-37	75.68
AQP1	1.03448	8.63994	12.4914	1.44327e-32	2.43117e-31	62.9543
FCGR2A	1.03057	8.03903	16.7241	2.4484e-53	1.7211e-51	110.474
CST2	1.02384	6.65471	14.9787	2.19135e-44	8.25785e-43	89.9808
FCER1G	1.02202	8.25568	16.4018	1.19299e-51	7.34963e-50	106.609
CKAP2	1.01723	6.93076	17.8985	1.33017e-59	1.38921e-57	124.823
MMP11	1.01556	6.95607	16.3308	2.79318e-51	1.67377e-49	105.763
MDK	1.01537	8.46175	17.3339	1.43625e-56	1.19318e-54	117.875
FOXM1	1.01496	6.50632	15.5608	2.55915e-47	1.17421e-45	96.6928
DTL	1.01469	6.37691	17.1289	1.77529e-55	1.38705e-53	115.374
CDC20	1.0143	7.0491	13.5278	2.43324e-37	5.78806e-36	73.8639
KIF4A	1.0079	6.3534	15.8085	1.39225e-48	7.13433e-47	99.5872
COL4A2	1.00655	9.65266	18.1844	3.74411e-61	4.27687e-59	128.375
NOTCH3	1.00309	7.69442	18.8255	1.16236e-64	1.67717e-62	136.412
CCL18	1.00299	7.85901	10.0756	1.96122e-22	1.74994e-21	39.8349
RRM2	1.00079	8.75541	11.0939	1.59892e-26	1.85346e-25	49.1547
HYAL1	-1.00044	7.17727	-14.2304	1.05699e-40	3.09091e-39	81.5533
HMGCS2	-1.00048	8.50889	-8.83757	7.34469e-18	4.73776e-17	29.4318
PLAC8	-1.00289	9.73892	-9.05518	1.24554e-18	8.42605e-18	31.1826
GALNT6	-1.00731	8.17433	-13.0808	2.97452e-35	6.07423e-34	69.0922
SELENBP1	-1.00821	8.95427	-15.1362	3.57197e-45	1.42437e-43	91.7837
UPK1B	-1.01993	6.67666	-9.96687	5.15397e-22	4.47494e-21	38.8793
MLPH	-1.02337	9.43627	-14.516	4.26792e-42	1.36449e-40	84.742
SSTR1	-1.02557	6.71071	-11.7197	3.59812e-29	4.9137e-28	55.1969
NCAM1	-1.02906	6.72097	-17.3984	6.49847e-57	5.5242e-55	118.664
GPRC5C	-1.03121	7.66662	-17.5017	1.81986e-57	1.59653e-55	119.93
HOMER2	-1.03395	6.66769	-16.6019	1.07233e-52	7.04139e-51	109.005
PXMP2	-1.03645	8.60176	-18.4775	9.4322e-63	1.16235e-60	132.038
FOLR1	-1.03999	7.10298	-13.2533	4.70807e-36	1.00837e-34	70.9223
C1ORF116	-1.05193	8.22347	-13.1787	1.04669e-35	2.19464e-34	70.1291
MYRF	-1.05337	8.23905	-15.9309	3.27572e-49	1.73534e-47	101.026
ABCA8	-1.06072	6.7845	-10.696	6.83527e-25	7.09807e-24	45.4354
MT2A	-1.07107	10.5762	-14.9626	2.63705e-44	9.8696e-43	89.7968
ALDOB	-1.07517	8.23448	-7.77167	2.65743e-14	1.33126e-13	21.362
ACSM3	-1.07908	6.52842	-13.8483	7.31818e-39	1.88826e-37	77.3439
KLF4	-1.09642	9.6441	-15.9703	2.05341e-49	1.10925e-47	101.49
PLLP	-1.10313	8.72595	-16.0109	1.26807e-49	6.95285e-48	101.969
CYP3A5	-1.10705	8.51409	-10.6192	1.39572e-24	1.42774e-23	44.7286
VILL	-1.11133	8.04923	-14.0765	5.87122e-40	1.62585e-38	79.8499
DGKD	-1.117	8.30321	-22.7686	5.63884e-87	2.47342e-84	187.548
SULT1B1	-1.11824	7.3593	-13.6127	9.66623e-38	2.3348e-36	74.7807
COL2A1	-1.12268	5.81823	-14.4942	5.45721e-42	1.7346e-40	84.4978
MYOC	-1.13272	6.39568	-15.0546	9.15464e-45	3.54734e-43	90.8483
LIFR	-1.13539	6.72533	-14.7328	3.64995e-43	1.24302e-41	87.1855
EPB41L4B	-1.15683	7.72527	-16.1206	3.44146e-50	1.94531e-48	103.266
SH3GL2	-1.1728	4.54735	-15.9104	4.1754e-49	2.20132e-47	100.785
CKM	-1.17522	5.42114	-16.5385	2.3038e-52	1.47739e-50	108.245
KCNJ15	-1.17939	6.74824	-15.9912	1.6021e-49	8.69735e-48	101.737
FA2H	-1.18585	7.72487	-15.1481	3.11258e-45	1.25028e-43	91.9206
FGA	-1.18751	5.97233	-12.945	1.25663e-34	2.46957e-33	67.6619
APLP1	-1.19136	6.25364	-16.6397	6.79948e-53	4.57442e-51	109.458
AKR1C3	-1.19992	9.78675	-11.4148	7.21961e-28	9.0377e-27	52.2242
CYP2C9	-1.19999	6.67264	-14.1962	1.54893e-40	4.40362e-39	81.1736
IGFBP2	-1.20252	9.44309	-14.8637	8.19399e-44	2.99517e-42	88.6701
XK	-1.20584	7.16794	-15.7776	2.00429e-48	1.01286e-46	99.225
TNFRSF17	-1.20841	5.79753	-12.1656	4.08219e-31	6.33172e-30	59.6386
CKMT2	-1.21271	6.06593	-19.0059	1.17516e-65	1.81505e-63	138.692
SPINK1	-1.2219	11.0557	-8.70004	2.2154e-17	1.3827e-16	28.3429
MT1E	-1.2221	9.81004	-18.8454	9.02368e-65	1.33721e-62	136.664
RNASE1	-1.22321	11.2869	-15.4898	5.87162e-47	2.62809e-45	95.8673
S100P	-1.24486	10.8246	-11.3385	1.51735e-27	1.86958e-26	51.4881
MT1X	-1.25457	9.24148	-16.8239	7.29742e-54	5.23029e-52	111.678
GPER1	-1.26094	6.32483	-19.6478	3.209e-69	6.06723e-67	146.858
DPT	-1.29101	7.60848	-14.8054	1.59463e-43	5.67749e-42	88.0084
ADH1B	-1.29162	7.54471	-10.9868	4.43806e-26	4.98646e-25	48.1435
ARL14	-1.29761	7.02695	-12.0706	1.06994e-30	1.60726e-29	58.6829
DUOX1	-1.2996	6.11588	-17.8319	3.04703e-59	3.01025e-57	123.999
CCKAR	-1.30567	6.4594	-18.0293	2.60487e-60	2.79322e-58	126.445
SULT2A1	-1.31402	4.90035	-16.0446	8.50118e-50	4.75632e-48	102.367
BCAS1	-1.3446	7.80802	-16.3945	1.30185e-51	7.93113e-50	106.523
FMO5	-1.3458	7.20862	-16.9958	9.01427e-55	6.72452e-53	113.758
SCNN1B	-1.34661	6.01517	-20.652	7.27538e-75	1.73439e-72	159.793
ETNPPL	-1.37708	4.35274	-16.6574	5.48857e-53	3.73836e-51	109.671
PTPRZ1	-1.3837	5.39436	-16.7156	2.71345e-53	1.89527e-51	110.372
CKB	-1.42164	8.70467	-17.054	4.43316e-55	3.32973e-53	114.464
AKR1C1	-1.43865	9.45679	-14.1555	2.43867e-40	6.83951e-39	80.7227
ADAM28	-1.43887	8.08976	-16.5103	3.2358e-52	2.05108e-50	107.907
CWH43	-1.44807	4.62976	-18.539	4.34858e-63	5.61018e-61	132.808
ADH7	-1.47091	5.29401	-19.2764	3.74201e-67	6.72703e-65	142.122
TMPRSS2	-1.48744	8.8421	-15.5951	1.71275e-47	8.02649e-46	97.0921
MAL	-1.5013	7.51148	-18.6238	1.49099e-63	1.99393e-61	133.873
ALDH1A1	-1.5073	10.0373	-15.8859	5.57603e-49	2.92568e-47	100.497
DUOX2	-1.51209	7.81961	-12.7668	8.20633e-34	1.48745e-32	65.7995
ADTRP	-1.53737	7.59313	-15.7137	4.25566e-48	2.07411e-46	98.4764
FCGBP	-1.54124	8.4414	-12.4923	1.43037e-32	2.41315e-31	62.9632
PBLD	-1.56771	8.0336	-17.8454	2.57481e-59	2.5904e-57	124.166
AKR7A3	-1.5754	9.26117	-21.6245	2.12792e-80	6.86316e-78	172.475
MT1F	-1.58013	9.23703	-19.1471	1.94731e-66	3.18719e-64	140.481
MSMB	-1.58545	7.36821	-8.19867	1.10369e-15	6.06976e-15	24.4919
CCKBR	-1.59267	6.23229	-20.3426	4.06495e-73	9.09719e-71	155.789
SLC28A2	-1.60396	6.27926	-12.5678	6.54319e-33	1.13174e-31	63.7392
CYP2C18	-1.61988	7.81253	-14.2568	7.86519e-41	2.33739e-39	81.8469
PIK3C2G	-1.62534	6.35163	-18.0954	1.14076e-60	1.25096e-58	127.267
KLK11	-1.6487	7.57437	-17.622	4.11602e-58	3.79297e-56	121.409
TCN1	-1.65732	8.51124	-12.0678	1.10077e-30	1.65131e-29	58.6547
UGT2B15	-1.71324	6.69602	-18.0344	2.44293e-60	2.65239e-58	126.509
AADAC	-1.72016	7.16002	-15.1312	3.78542e-45	1.50402e-43	91.726
FBP2	-1.72653	6.05863	-23.1846	2.21705e-89	1.05705e-86	193.061
GC	-1.75735	5.51144	-16.4522	6.51058e-52	4.05653e-50	107.212
SCGB2A1	-1.7953	5.86868	-15.9429	2.84029e-49	1.51935e-47	101.168
CHGA	-1.79671	7.58556	-18.2057	2.86854e-61	3.3112e-59	128.64
CLDN18	-1.80382	10.796	-13.6703	5.15748e-38	1.26526e-36	75.4046
MT1G	-1.80835	11.0146	-18.9411	2.68035e-65	4.0264e-63	137.872
ALDH3A1	-1.85558	7.99564	-19.0555	6.25456e-66	1.00864e-63	139.32
CAPN9	-1.86453	6.94718	-20.0954	9.99669e-72	2.03007e-69	152.602
AZGP1	-1.87337	7.69716	-15.5452	3.07418e-47	1.39882e-45	96.5106
AQP4	-1.88071	4.87525	-16.2797	5.14951e-51	3.05241e-49	105.155
ADH1C	-1.88767	9.08676	-15.0162	1.42359e-44	5.45843e-43	90.4095
HPGD	-1.9122	8.81377	-18.6196	1.57275e-63	2.07792e-61	133.82
PDIA2	-1.91425	6.87745	-20.6794	5.08685e-75	1.23961e-72	160.149
GSTA1	-1.91514	7.76995	-16.2792	5.18478e-51	3.05679e-49	105.148
REG3A	-1.93888	7.75636	-11.0943	1.59336e-26	1.84898e-25	49.1582
CA9	-1.94262	8.21426	-21.3673	6.26709e-79	1.85743e-76	169.108
SULT1C2	-2.04556	8.80318	-16.1387	2.7737e-50	1.57598e-48	103.481
KRT20	-2.07821	8.49566	-12.6153	3.99405e-33	7.0078e-32	64.229
REG1A	-2.08841	10.6741	-12.4279	2.78222e-32	4.59485e-31	62.3031
LTF	-2.22371	8.64704	-15.5329	3.54809e-47	1.60778e-45	96.368
TFF1	-2.35036	11.9027	-15.1723	2.35496e-45	9.52933e-44	92.1978
MT1M	-2.39811	8.14276	-20.7332	2.5232e-75	6.2885e-73	160.847
CA2	-2.43089	10.4454	-18.1651	4.77054e-61	5.39317e-59	128.134
ESRRG	-2.44927	6.43635	-23.7232	1.66522e-92	1.07417e-89	200.222
SOSTDC1	-2.4842	7.19368	-20.9845	9.46836e-77	2.47214e-74	164.114
KCNJ16	-2.59396	5.67917	-23.8921	1.73849e-93	1.19152e-90	202.471
ANXA10	-2.71264	9.39762	-17.2864	2.57539e-56	2.10759e-54	117.294
CPA2	-2.73782	7.09387	-23.6848	2.78366e-92	1.60661e-89	199.71
SST	-2.85539	7.93975	-21.1394	1.24597e-77	3.41581e-75	166.132
FUT9	-2.88444	6.09032	-22.6667	2.1859e-86	9.21946e-84	186.199
PSCA	-2.9077	8.59809	-20.2829	8.81894e-73	1.89625e-70	155.018
TFF2	-2.92432	10.7052	-18.3444	5.03403e-62	6.06629e-60	130.372
CHIA	-2.94164	6.65946	-20.2584	1.21152e-72	2.55491e-70	154.702
PGC	-3.00873	12.08	-17.9858	4.481e-60	4.72487e-58	125.906
KCNE2	-3.15036	7.63608	-25.6948	5.31064e-104	8.3195e-101	226.57
LIPF	-3.98179	10.534	-19.2445	5.6224e-67	9.63364e-65	141.717
ATP4A	-4.2963	7.86215	-27.5747	5.31557e-115	2.91453e-111	251.777
GKN1	-4.68321	10.2027	-21.7469	4.24231e-81	1.40973e-78	174.08
ATP4B	-4.92513	8.26921	-27.2204	6.28783e-113	2.29841e-109	247.026
