# Supplementary material for: Systems toxicology unravels multi-tiered carcinogenic networks of zearalenone in gastric cancer
Source: Front Oncol. 2026 Mar 31;16:1762191. doi: 10.3389/fonc.2026.1762191 (PMC13076545; doi:10.3389/fonc.2026.1762191)
Supplement: Supplementary file 2 [file Table2.xlsx]

## Sheet: WCGNA
GeneID	Module
GKN1	Me6
ATP4B	Me7
LIPF	Me6
ATP4A	Me7
OLFM4	Me0
MSMB	Me0
PGC	Me6
TFF2	Me6
FABP1	Me0
RPS4Y1	Me0
REG3A	Me0
ANXA10	Me6
REG1A	Me0
KRT20	Me0
CHIA	Me7
SI	Me0
PSCA	Me6
TFF1	Me6
SST	Me6
KCNE2	Me7
FUT9	Me6
LTF	Me0
SPINK4	Me0
CA2	Me6
CST1	Me0
DDX3Y	Me0
CEACAM6	Me0
CDH17	Me0
CLCA1	Me0
DMBT1	Me0
REG1B	Me0
CPA2	Me7
CXCL5	Me0
TCN1	Me0
SOSTDC1	Me6
EIF1AY	Me0
CEACAM5	Me0
DEFA5	Me0
DES	Me2
CLDN18	Me6
SPP1	Me4
SULT1C2	Me6
SPINK1	Me0
LCN2	Me0
MT1M	Me7
KCNJ16	Me7
ANPEP	Me0
ALDOB	Me0
ADH1C	Me6
SLC28A2	Me0
PLA2G2A	Me0
MEP1A	Me0
FABP4	Me0
SFRP4	Me4
HLA-DQA1	Me0
AZGP1	Me7
SLC26A3	Me0
CXCL8	Me0
DEFA6	Me0
ESRRG	Me7
GSTA1	Me6
TM4SF20	Me0
FCGBP	Me0
MMP1	Me0
AQP4	Me7
ACTG2	Me2
CCL20	Me0
C7	Me2
MMP12	Me0
GABRP	Me0
CNN1	Me2
PIGR	Me0
DUOX2	Me0
SCGB2A1	Me6
CXCL13	Me5
AADAC	Me6
MMP7	Me0
SLC6A14	Me0
SERPINB5	Me0
CYP2C18	Me6
OGN	Me2
APOB	Me0
PLN	Me2
ADH1B	Me2
PI3	Me0
TM4SF4	Me0
GC	Me0
INHBA	Me4
HPGD	Me6
SYNM	Me2
MTTP	Me0
CPS1	Me0
ASPN	Me4
S100A8	Me0
GREM1	Me4
GCG	Me0
CLDN7	Me0
GSTT1	Me0
HSD17B2	Me6
AGR2	Me6
VNN1	Me0
ALDH3A1	Me6
HMGCS2	Me0
CHGA	Me7
S100P	Me6
COL11A1	Me0
LGALS4	Me6
GAST	Me0
ACE2	Me0
THBS4	Me4
MYL9	Me2
SULF1	Me4
ARL14	Me6
MYH11	Me2
PLAC8	Me6
TFF3	Me0
MT1G	Me7
PDIA2	Me7
KRT7	Me0
PCK1	Me0
CA9	Me7
CAPN9	Me6
AKR1C1	Me0
THBS2	Me4
SCRG1	Me2
AOC1	Me0
UGT2B15	Me6
AKR1C3	Me6
OTC	Me0
ADTRP	Me6
MMP3	Me0
ADIPOQ	Me0
SLC3A1	Me0
CYP3A5	Me6
KLK11	Me7
TSPAN8	Me6
MEP1B	Me0
CDH1	Me6
TACSTD2	Me0
FAP	Me4
KRT19	Me0
MGP	Me2
APOD	Me2
MUC13	Me0
CHI3L1	Me0
TMPRSS2	Me6
ALDH1A1	Me6
TSPAN1	Me6
GP2	Me0
CLDN4	Me0
MSLN	Me0
MUC4	Me0
FOSB	Me0
UPK1B	Me0
TNFRSF17	Me0
GCNT3	Me0
SERPINA1	Me0
MS4A1	Me0
VIL1	Me0
PIK3C2G	Me7
TPM2	Me2
CXCL9	Me5
CXCL11	Me0
ANXA13	Me0
EPCAM	Me6
GUCY2C	Me0
CCL19	Me5
CXADR	Me6
KLK10	Me0
COL10A1	Me4
ABCA8	Me2
RARRES1	Me4
LMOD1	Me2
AHNAK2	Me2
CCL18	Me0
TMPRSS15	Me0
HCAR3	Me0
CEMIP	Me0
PBLD	Me6
DDC	Me0
HAND2-AS1	Me2
GPX2	Me6
CXCL14	Me0
CYP1B1	Me2
FN1	Me4
PROM1	Me0
MAGEA12	Me0
APOC3	Me0
DKK1	Me0
SORBS1	Me2
PRUNE2	Me2
ADAM28	Me6
CXCL10	Me0
TAGLN	Me2
PDZK1IP1	Me0
RNF128	Me6
FGA	Me7
CHRDL1	Me2
MT1F	Me7
GBA3	Me0
FGG	Me0
IGF2BP3	Me0
CYP3A4	Me0
HEPH	Me0
NMU	Me0
KRT23	Me0
C3	Me4
TOP2A	Me3
SLC44A4	Me6
UGT2A3	Me0
FABP2	Me0
PTGS2	Me0
SCNN1A	Me0
CEACAM7	Me0
DPT	Me0
RBP4	Me0
BGN	Me4
TCEAL2	Me2
CKS2	Me3
CXCL1	Me0
IL1R2	Me0
COL1A1	Me4
INSM1	Me0
HBB	Me0
CFTR	Me0
SLPI	Me0
CKB	Me7
TPH1	Me0
GIP	Me0
CHGB	Me0
FBP2	Me7
MYLK	Me2
CCKBR	Me7
SFRP1	Me2
MAL	Me7
EGR1	Me0
SERPINA3	Me0
RRM2	Me3
CEL	Me0
PTPRZ1	Me7
ETNPPL	Me7
OMD	Me2
CR2	Me0
HSPB6	Me2
BCAS1	Me6
BAG2	Me2
IFI44L	Me0
TNC	Me2
LGR5	Me0
GPRC5A	Me0
TRIM29	Me0
NQO1	Me6
CYP2C9	Me6
APOA1	Me0
SSTR1	Me0
SULT2A1	Me7
NTS	Me0
SMPX	Me2
COL8A1	Me4
CLDN3	Me0
KRT6A	Me0
CWH43	Me7
RGS1	Me5
CLDN1	Me0
ZG16	Me0
TIMP1	Me4
GPA33	Me0
S100A9	Me0
TMC5	Me6
CXCL2	Me0
BCHE	Me2
ADH7	Me7
ERAP2	Me0
TTR	Me0
USP9Y	Me0
CHP2	Me0
FMO5	Me6
ORM1	Me0
GEM	Me2
AKR7A3	Me7
PDK4	Me0
GMDS	Me6
SLC5A1	Me0
DPYSL3	Me2
IGFBP2	Me7
CRYAB	Me2
IGF1	Me2
S100A7	Me0
MGAM	Me0
HSPB8	Me2
PGM5	Me2
SULT1B1	Me6
PDZK1	Me0
KRT13	Me0
FGB	Me0
APOBEC1	Me0
PTGIS	Me2
DEFB1	Me0
AQP1	Me2
F2RL1	Me6
CAPN6	Me0
RNASE1	Me0
APOA4	Me0
PLS1	Me6
FHL1	Me2
RAB27B	Me6
RAB25	Me6
MUC1	Me6
CFD	Me0
IL6	Me0
CD36	Me0
RCN1	Me0
BIRC3	Me0
COL6A3	Me4
SPARC	Me4
TRIM31	Me0
FXYD3	Me6
TREM1	Me5
CDH11	Me4
LYVE1	Me2
COL6A2	Me4
FA2H	Me6
SMTN	Me2
CXCL3	Me0
GALNT3	Me6
LEFTY1	Me0
CD24	Me6
FLNA	Me2
SERPINE1	Me4
GAS1	Me2
LGALS2	Me0
KCNMA1	Me2
GDF15	Me0
ITGBL1	Me4
DMD	Me2
PLA2G7	Me5
VILL	Me6
ISLR	Me4
CSTA	Me0
PLEKHS1	Me0
C1ORF116	Me6
BTNL8	Me0
IDO1	Me0
COL14A1	Me2
DDX60	Me0
LRRC31	Me0
XK	Me6
HOXC6	Me0
LY6E	Me0
F13A1	Me2
PBK	Me3
HSPB7	Me2
THY1	Me4
TRPA1	Me0
CA1	Me0
PDGFRL	Me4
MYB	Me3
COL2A1	Me7
S100A14	Me0
TPX2	Me3
MT1X	Me0
SLC4A4	Me0
LIFR	Me7
BAMBI	Me0
SPRR3	Me0
BCL2A1	Me5
GPNMB	Me4
TXLNGY	Me0
ACSM3	Me7
FBLN1	Me2
CDH3	Me0
FOLR1	Me7
DUOX1	Me7
TMEM100	Me2
ADAMDEC1	Me0
CCKAR	Me7
GHR	Me2
MALL	Me0
PEG10	Me0
ZFY	Me0
SLC19A3	Me0
MFAP4	Me2
FRZB	Me2
KLK6	Me0
SPOCK1	Me4
COL1A2	Me4
AQP9	Me0
CXCL12	Me2
PDLIM3	Me2
TNS1	Me2
TFPI2	Me0
MYOC	Me0
MFAP5	Me2
PI15	Me0
ADAMTS1	Me2
PCSK1	Me0
ASPM	Me3
THBS1	Me4
CASQ2	Me2
ECT2	Me3
IL1RN	Me0
PNLIPRP2	Me0
KCNJ15	Me7
GOLM1	Me0
SVIL	Me2
SH3GL2	Me7
GALNT6	Me6
ALB	Me0
CCNE1	Me3
CDC6	Me3
LPL	Me0
MS4A4A	Me5
PIP5K1B	Me6
LMO3	Me2
COL5A2	Me4
HOXC10	Me0
MME	Me0
EPHA7	Me2
GJA1	Me4
CCNB1	Me3
SCIN	Me0
ANXA1	Me0
FBN1	Me4
EFNA2	Me0
MEOX2	Me0
IL1B	Me0
PRSS3	Me0
TESC	Me0
CLU	Me0
PDZRN4	Me2
IGLL5	Me0
APLP1	Me7
CCL25	Me0
NLRP2	Me0
ANKRD36B	Me0
CAP2	Me2
SCN7A	Me2
NEK2	Me3
ELOVL6	Me6
CDC20	Me3
GINS1	Me3
SRPX	Me2
AOC3	Me2
SERPINA5	Me0
XDH	Me0
LRRC19	Me0
EPB41L4B	Me6
CEP55	Me3
CSRP1	Me2
GAL	Me0
PRRX1	Me4
OLFML2B	Me4
LUM	Me4
COL3A1	Me4
GSDMB	Me0
EFEMP1	Me2
CKM	Me7
GGH	Me3
ETNK1	Me6
CPA3	Me0
TNFAIP6	Me4
GREM2	Me0
DSG2	Me6
SLC5A5	Me0
A4GNT	Me0
TMPRSS4	Me0
CD37	Me5
CLC	Me0
VCAN	Me4
RAB31	Me4
CCL2	Me0
GPM6B	Me2
CALML4	Me0
ABCG5	Me0
IGFBP4	Me4
SLC1A1	Me0
GZMK	Me5
KRT18	Me0
PCDH9	Me0
PPP1R1A	Me0
DSP	Me6
SELE	Me0
MAP1B	Me2
SLC7A11	Me0
SCNN1B	Me7
PRSS8	Me6
ZBTB16	Me0
TACR2	Me2
SLIT2	Me2
PLP1	Me2
FLRT3	Me0
MT2A	Me0
PERP	Me0
KCNMB1	Me2
UGT2B17	Me0
SERPINF1	Me4
ATP10B	Me0
SLCO1B3	Me0
RAP1GAP	Me7
ANK2	Me2
TTC39A	Me6
CDK1	Me3
SPARCL1	Me2
PPP1R3C	Me2
EPYC	Me0
MYO1A	Me0
ABI3BP	Me2
MFAP2	Me4
CCL21	Me0
HLA-DPA1	Me5
NEBL	Me0
FOS	Me0
SERPINH1	Me4
ESRP1	Me6
RGS4	Me2
KCNK1	Me6
ACTC1	Me2
UGT8	Me6
LYZ	Me0
GPRC5B	Me0
ADH6	Me0
FERMT2	Me2
SERPINB2	Me0
IL32	Me0
SPINK5	Me0
SERPINE2	Me4
DSG3	Me0
RSAD2	Me0
CP	Me0
CALD1	Me2
ZFPM2	Me2
PLLP	Me6
CRISP3	Me0
PRC1	Me3
SOX2	Me0
DSC2	Me6
CDH19	Me2
MLPH	Me6
HOXA10	Me0
RGS13	Me0
SELL	Me5
NR4A2	Me0
GATM	Me0
KLF4	Me0
TTK	Me3
COL4A6	Me0
KLF5	Me0
HYAL1	Me0
IFI6	Me0
SERPING1	Me4
CD69	Me5
GPER1	Me7
SFN	Me0
VNN2	Me0
DLGAP5	Me3
CD55	Me0
CCL8	Me0
MT1E	Me0
PRR15L	Me6
PRKAR2B	Me2
EHF	Me6
ABCG2	Me0
EDNRA	Me4
P2RY14	Me0
SQLE	Me3
SPRR1B	Me0
SYNC	Me2
TNFRSF11B	Me0
ADIRF	Me0
PON3	Me0
HNF4G	Me6
MAD2L1	Me3
GPC3	Me0
C4ORF19	Me6
PTGDS	Me0
GATA6	Me6
CD163	Me5
CST2	Me0
AGT	Me0
CKMT2	Me7
KRT8	Me0
PENK	Me0
CILP	Me2
COL4A5	Me0
CD79A	Me5
LRRC17	Me0
NUSAP1	Me3
IFI27	Me0
CFB	Me0
ACKR4	Me0
DUSP4	Me0
HKDC1	Me0
RBM47	Me6
ACTA2	Me2
KIT	Me0
ODAM	Me0
CAMK2N1	Me0
IFIT1	Me0
MMP9	Me0
MYBPC1	Me0
EDN3	Me0
FERMT1	Me0
NRXN3	Me2
MIA	Me0
MYRIP	Me7
FBLN5	Me2
ATP1A2	Me2
ITGA5	Me4
C1QB	Me5
FGF7	Me2
SCD	Me0
BNIP3	Me0
VSNL1	Me0
MAOA	Me0
PCP4	Me0
MYRF	Me6
PMEPA1	Me4
PTGER3	Me0
GBP1	Me5
ELOVL5	Me4
MMP2	Me4
TAC1	Me0
POF1B	Me6
SELENBP1	Me0
SULT1E1	Me0
CCNB2	Me3
APOA2	Me0
RNASE6	Me5
AGTR1	Me2
TM4SF5	Me0
CAV1	Me2
ACKR1	Me2
AQP5	Me0
VIP	Me0
CXCR4	Me5
S100A10	Me0
ATP2C2	Me0
PRKAA2	Me0
CDX1	Me0
BICC1	Me4
SORBS2	Me0
CCND2	Me0
DPEP1	Me0
GCNT1	Me6
CMA1	Me0
IL2RG	Me0
CPE	Me2
ADAMTS2	Me4
CYP4F3	Me0
EMP1	Me0
SYT13	Me0
CCL11	Me0
NAT2	Me0
CHORDC1	Me1
TYMS	Me3
ENPEP	Me0
MZB1	Me0
ATP1B1	Me0
SLC2A2	Me0
AREG	Me0
FOXM1	Me3
CYP2C8	Me0
DCLK1	Me2
EPHA3	Me2
CBR1	Me0
ACSL5	Me0
GPX3	Me0
PMAIP1	Me3
DHRS11	Me0
SLC15A1	Me0
TYRP1	Me0
CEACAM1	Me0
ME1	Me0
ZWINT	Me3
CRIP1	Me0
HTR2B	Me0
DHCR24	Me0
SLC9A2	Me0
MEIS1	Me2
TOM1L1	Me6
SLC27A2	Me0
CLEC5A	Me0
ANO1	Me0
FGFBP1	Me0
PRELP	Me2
ISG15	Me0
POPDC2	Me2
FGL2	Me2
TGFBI	Me4
BNC2	Me2
IL7R	Me5
DDR2	Me2
COL21A1	Me2
NRN1	Me2
RAB23	Me2
MELK	Me3
FLNC	Me2
ELN	Me2
SAMSN1	Me5
CXCL6	Me0
NOX4	Me4
TYROBP	Me5
PPP1R12B	Me2
C1R	Me4
CES2	Me0
SYTL2	Me6
G0S2	Me0
CTSK	Me4
F2RL2	Me0
NR1I2	Me0
CALB1	Me0
KIF4A	Me3
MAOB	Me0
AGMAT	Me3
NPY1R	Me0
CD14	Me5
PROS1	Me4
LGALS1	Me4
OAS2	Me0
PHLDA2	Me0
CCR7	Me5
SCUBE2	Me0
BEX1	Me0
HLA-DRA	Me5
PKM	Me0
CD9	Me0
ASPA	Me0
DPP4	Me0
PDGFD	Me0
AMPD1	Me0
CYBRD1	Me2
NFASC	Me2
SERPINB3	Me0
MMD	Me4
HOMER2	Me7
EYA2	Me0
ERBB3	Me6
POPDC3	Me0
FUT2	Me6
CDS1	Me6
AKAP12	Me2
KIF11	Me3
PRSS21	Me0
FCER1G	Me5
COMP	Me0
RGS2	Me0
SCG2	Me0
LAMA3	Me0
AEBP1	Me4
PRDM16	Me0
FXYD6	Me2
A1CF	Me0
MMRN1	Me0
SPON1	Me2
LGSN	Me0
HABP2	Me0
MMP11	Me0
MEST	Me0
STEAP1	Me0
ENTPD5	Me6
PCOLCE	Me4
C1QA	Me5
FCGR2A	Me5
NEUROD1	Me0
TNFRSF11A	Me0
SERPINA4	Me7
TFAP2A	Me0
SLAMF7	Me0
EGR3	Me0
LIPG	Me0
KRT6B	Me0
DIO2	Me0
ECHDC3	Me0
SLC7A9	Me0
GLIPR1	Me4
GATA4	Me0
TST	Me6
SRGN	Me5
FGFR2	Me0
PLIN1	Me0
ATF3	Me0
DUSP1	Me0
MAGEA4	Me0
TRIP13	Me3
SLC2A3	Me4
SOX9	Me0
IGFBP7	Me4
C1S	Me4
SEMA3C	Me2
ASB4	Me0
SERPINB7	Me0
SCG5	Me0
CORO1C	Me4
NKX2-2	Me0
NBEA	Me2
PSAT1	Me0
ANG	Me6
CST4	Me0
CDKN3	Me3
F5	Me0
NID2	Me4
PDE3A	Me2
NCF2	Me5
ANXA3	Me0
ID1	Me0
LY96	Me5
CFH	Me2
BANK1	Me0
ADAMTSL3	Me2
HMMR	Me3
ATP8B1	Me6
PDZRN3	Me2
HSD17B11	Me0
GAS2	Me0
AIM2	Me0
KPNA2	Me3
RERGL	Me0
TPD52	Me6
B3GALT5	Me0
MNDA	Me5
DNAJC12	Me0
RAPGEFL1	Me0
GALNT7	Me6
NOX1	Me0
FOXA2	Me0
LAMC2	Me0
DCN	Me2
VCAM1	Me4
GUCA2B	Me0
ATP8A1	Me0
PLEKHO1	Me2
HOPX	Me0
TUBA1A	Me2
PTTG1	Me3
CHRM2	Me0
TMPRSS3	Me0
ARHGAP32	Me0
RCAN2	Me2
ATP2A3	Me6
IFIT3	Me0
GCNT4	Me0
CARTPT	Me0
ITGA8	Me0
CPVL	Me0
FGFR3	Me0
TRIM36	Me0
COL4A1	Me4
MLLT11	Me2
PTX3	Me0
GULP1	Me0
CPB1	Me0
TPD52L1	Me7
NEB	Me0
NCAM1	Me0
KRT14	Me0
LXN	Me0
ITPKA	Me6
REEP1	Me2
GPRC5C	Me7
SGK1	Me0
DTL	Me3
SCGN	Me0
NR4A1	Me0
ALDH1B1	Me2
JUP	Me0
PLTP	Me0
ASCL2	Me0
NR4A3	Me0
RNF186	Me0
PROX1	Me0
LMNB1	Me3
KRT15	Me0
FBP1	Me6
MN1	Me2
FKBP10	Me0
S100B	Me0
F2R	Me1
CIDEC	Me0
LAPTM5	Me5
MSMO1	Me0
OSMR	Me4
LOX	Me4
LACTB2	Me3
GZMB	Me0
FKBP5	Me0
GPD1	Me0
WFDC2	Me0
FMO1	Me0
HSPB1	Me2
NAP1L3	Me2
OAS1	Me0
PDSS1	Me3
MDK	Me0
CDHR5	Me0
CDR1	Me0
IFITM1	Me0
AURKA	Me3
FXYD1	Me2
RAD51AP1	Me3
HLF	Me2
NR0B2	Me0
CTSS	Me1
MECOM	Me0
IQGAP2	Me6
NRCAM	Me0
ANGPTL2	Me2
TGFBR3	Me2
PCSK5	Me0
KCNJ3	Me0
SAMD9	Me0
TNNC1	Me0
LEF1	Me0
RAB27A	Me6
OSR2	Me0
GRB14	Me0
APOLD1	Me2
FAR2	Me0
ONECUT2	Me0
XPNPEP2	Me0
CHL1	Me0
STAP1	Me0
EMILIN1	Me4
BUB1	Me3
IFI44	Me0
NT5E	Me0
ITGA7	Me2
CALCRL	Me4
MT1HL1	Me0
C5AR1	Me5
COL17A1	Me0
COL5A1	Me4
PRAME	Me0
PTPRC	Me5
AMIGO2	Me4
PPBP	Me0
LDHB	Me0
ERBB2	Me0
E2F8	Me3
TIE1	Me4
CENPF	Me3
TF	Me0
PFN2	Me0
UCHL1	Me0
SLC1A2	Me7
TMEM45A	Me4
PNMA2	Me0
CCDC69	Me2
CD74	Me5
TUBB6	Me2
BARX1	Me2
TGM2	Me4
ATP2B4	Me2
SCEL	Me0
GALE	Me6
SLC7A2	Me0
SGCE	Me2
CDHR2	Me0
GPR171	Me5
LYPLA1	Me1
PPP1R14D	Me0
C4BPA	Me0
MMP10	Me0
CDA	Me0
EML1	Me2
NRP2	Me2
FPR3	Me5
CKAP2	Me3
DNAJC9	Me1
TMEM97	Me0
PLEK	Me5
CFI	Me0
NR1H4	Me0
PLEK2	Me0
PLAU	Me4
PXMP2	Me7
MEIS2	Me0
KIF23	Me3
HMGCS1	Me0
USP32P2	Me0
CYP2B6	Me0
TGFB1I1	Me2
HLA-DOB	Me5
DHRS2	Me0
EPS8L3	Me6
PLA2G1B	Me7
ENTPD3	Me0
SEMG1	Me0
LSR	Me6
CCL4	Me0
ID4	Me0
GSTA3	Me7
HOXB7	Me0
SLC2A10	Me0
BLNK	Me0
HOXB13	Me0
GCNT2	Me0
MPDZ	Me2
TFEC	Me5
FMOD	Me0
CPED1	Me2
PRSS3P2	Me0
PCOLCE2	Me0
CD52	Me5
ACTN1	Me2
GIPC2	Me0
HHLA2	Me0
TPPP3	Me0
TMEM158	Me0
SRPX2	Me4
EVI2B	Me5
KRT5	Me0
FOXD1	Me0
CELP	Me0
TMEM47	Me2
PLBD1	Me0
ARHGDIB	Me5
PSMB9	Me0
TUBAL3	Me0
TRIM2	Me0
OAT	Me1
DDX21	Me1
F12	Me0
NPC1L1	Me0
GFPT2	Me4
ZNF423	Me2
SH3BGRL	Me0
COL4A2	Me4
SPINT2	Me6
SLC12A2	Me0
NDC80	Me3
TRHDE	Me0
CGA	Me0
BTNL3	Me0
PCNA	Me3
DIXDC1	Me2
TSPAN7	Me0
DNAJB5	Me2
GDPD3	Me6
ARHGEF26	Me2
DEPTOR	Me0
PRNP	Me2
GZMA	Me0
NT5DC2	Me0
GALNT12	Me6
TSPYL5	Me0
LIF	Me0
UTS2	Me0
MLF1	Me0
HP	Me0
PCDH7	Me2
SMPDL3A	Me0
ITGB2	Me5
TPM1	Me2
LAMP3	Me0
PYGB	Me0
NOS2	Me0
OLFML3	Me2
ISL1	Me0
LIPA	Me1
TPMT	Me0
FAM107A	Me0
HLA-DPB1	Me5
SNX10	Me5
SLC7A8	Me6
SLC16A1	Me1
STEAP4	Me2
TOX	Me0
PDE1A	Me2
STIL	Me3
CYP2A6	Me0
MX1	Me0
ENPP2	Me0
PNLIP	Me0
MANSC1	Me1
CCDC68	Me0
TGFB1	Me4
STMN2	Me0
ABCC3	Me6
RPS11	Me0
CYP4F12	Me6
HOXB6	Me0
CENPU	Me3
CD177	Me0
TNS4	Me0
HELLS	Me3
ADRA2A	Me0
ABCC2	Me0
NLGN4Y	Me0
ABCC9	Me0
HSPH1	Me1
SSPN	Me2
S100A12	Me0
RGN	Me0
UBL3	Me7
COL15A1	Me4
ANXA4	Me0
PRSS12	Me0
POSTN	Me0
CDO1	Me2
NAT8B	Me0
ALOX5AP	Me5
HSPA4L	Me0
RDX	Me0
S100G	Me0
PLA2G4A	Me0
ADH1A	Me0
EMP3	Me4
BZW1	Me1
LAMB3	Me0
EGR2	Me0
OLR1	Me0
HAS2	Me0
SPAG16	Me0
CYP4F11	Me0
SMPD3	Me6
DEPDC1	Me3
CCNA2	Me3
SERPINB9	Me5
FUT3	Me0
CCL13	Me0
EDEM3	Me1
GPRASP1	Me2
ITGA2	Me0
PRKACB	Me0
MSR1	Me5
CAV2	Me2
PLEKHB1	Me0
CA12	Me0
C6	Me0
CDON	Me0
PLAGL1	Me2
SLC13A2	Me0
SUCLG2	Me1
DNAJB4	Me2
GOLGA8A	Me0
PLSCR4	Me2
NOTCH3	Me4
RASSF8	Me2
RGS5	Me0
STAT1	Me5
SLC16A4	Me0
EVI2A	Me5
ATAD2	Me3
TFCP2L1	Me6
CLEC4E	Me0
PTPRR	Me0
CLCA4	Me0
OASL	Me0
BCL2L14	Me6
SEC23A	Me0
DPYD	Me0
BDKRB1	Me0
VAV3	Me0
KYNU	Me0
ECI2	Me7
IGFBP5	Me2
TSPAN12	Me0
SPC25	Me3
SEC24D	Me1
BST2	Me0
MXRA5	Me4
SNAI2	Me4
MAB21L2	Me0
SCG3	Me0
ENAH	Me0
SLC16A10	Me0
EREG	Me0
SYNE1	Me0
FPR1	Me5
TFRC	Me1
RHOB	Me2
GJC1	Me2
STYK1	Me6
PMP22	Me4
PALLD	Me2
ALDH6A1	Me7
PTPRH	Me6
CYP2J2	Me0
NKG7	Me0
SLC9A1	Me6
MS4A6A	Me5
HMGB2	Me1
SOCS3	Me0
ATP7B	Me0
HOOK1	Me6
MYH10	Me4
SLC1A3	Me0
TIMP4	Me0
TM4SF1	Me0
CBLC	Me0
TMEM176A	Me0
CACNB2	Me2
STX12	Me0
DGKD	Me7
LAMA4	Me4
CCK	Me0
CLIC5	Me0
NDUFA5	Me1
IL18	Me0
IGFBP6	Me2
LY6D	Me0
PLCB4	Me0
TTC22	Me0
HMGA2	Me0
CD19	Me0
KRT16	Me0
PTPRN2	Me0
CHAC1	Me0
IGLV6-57	Me0
MTMR11	Me0
RPL39L	Me0
MKI67	Me3
ELF3	Me0
SERPINB4	Me0
LAMA2	Me2
PRRG4	Me1
RFC3	Me3
FANCI	Me3
GFPT1	Me6
DACH1	Me0
GSTM3	Me0
NR2F1	Me2
HLA-DMA	Me5
PRLR	Me0
KCNJ8	Me4
CLDN15	Me0
MMP19	Me0
CHRM3	Me0
PDE4B	Me5
PON2	Me0
PPARG	Me0
PURA	Me0
UBE2C	Me3
COLEC12	Me2
SEL1L3	Me6
CD44	Me4
LAMA1	Me0
SAR1B	Me1
MCAM	Me2
SIX2	Me0
MAFB	Me5
CLIC3	Me0
ALDH1A3	Me4
TAP1	Me0
CYB5A	Me0
LAMP5	Me0
CD53	Me5
RBMS3	Me2
SPIB	Me0
NFIL3	Me0
MYOF	Me4
CORO1A	Me5
HLA-DMB	Me5
ACADL	Me0
MYO1D	Me0
KIF2C	Me3
ITIH5	Me2
SCNN1G	Me0
ZNF587	Me0
SBSPON	Me0
OSM	Me0
MOGAT2	Me0
RPRM	Me7
PNP	Me0
B3GAT1	Me7
KIF20A	Me3
GNA14	Me0
WNT5A	Me0
ADAMTS8	Me0
FHL5	Me2
PRKDC	Me1
ARHGAP11A	Me3
C14ORF132	Me2
LTBP1	Me2
MYO5C	Me6
IGFBP3	Me0
QPCT	Me0
SCN3A	Me0
RGS7	Me0
TCL1A	Me0
CXCR2	Me5
RAB11FIP1	Me6
STS	Me6
NUCB2	Me0
WFDC1	Me0
AKR1C4	Me0
SLC6A20	Me0
PRKCB	Me2
COL9A3	Me0
CNN3	Me0
KCNE4	Me0
PALMD	Me2
CHEK1	Me3
PCSK1N	Me0
MISP	Me0
COG5	Me1
FAM83E	Me0
FRAS1	Me0
CD48	Me5
EZH2	Me3
HSD17B6	Me0
POP4	Me0
ARL6IP1	Me1
ITGA6	Me0
TSPAN2	Me2
PAX6	Me0
PTGER4	Me0
IL13RA2	Me0
TIMP3	Me2
CLEC11A	Me4
RAP1B	Me0
URI1	Me0
MYCN	Me0
PLSCR1	Me1
FABP6	Me0
OAS3	Me0
ADA	Me7
BMP2	Me0
SYT1	Me0
NXF3	Me0
SDC1	Me0
HDC	Me7
FNBP1	Me2
PBX3	Me2
CCL5	Me5
PKD2	Me2
BHLHE41	Me0
HSPA2	Me2
JAM2	Me2
CORO2A	Me0
HSD11B2	Me0
GCH1	Me0
TNFSF10	Me0
PPARGC1A	Me0
KRAS	Me0
ZNF415	Me0
CDCA3	Me3
TBL1XR1	Me1
SDS	Me0
SACS	Me0
ZCCHC24	Me2
TRIM22	Me5
RNF43	Me0
KLK7	Me0
ECM2	Me2
NREP	Me4
KCNK2	Me0
SETBP1	Me2
TDO2	Me0
NETO2	Me0
TWIST1	Me0
ETV4	Me0
RHOBTB3	Me0
CENPE	Me3
TUBB2A	Me0
CNR1	Me0
NME1	Me3
IL24	Me0
SMAGP	Me6
CDH2	Me0
XCL1	Me0
NAT1	Me0
PPP2R3A	Me7
A2M	Me4
GRAMD1C	Me6
MRPS17	Me0
MYOT	Me0
AURKB	Me3
APOBEC2	Me7
MCM10	Me3
CACNA2D1	Me0
FFAR2	Me0
DLC1	Me2
NTRK2	Me0
NIPSNAP3B	Me0
BANF1	Me0
LTBP3	Me0
NAP1L2	Me0
CX3CR1	Me0
WASF1	Me0
AFF3	Me0
SH3YL1	Me0
NCAPG	Me3
KCTD3	Me1
VPREB3	Me0
FZD5	Me0
NAV3	Me2
RACGAP1	Me3
MAFF	Me0
PLOD2	Me0
FCER1A	Me0
DHRS9	Me0
CTSB	Me5
HJURP	Me3
PTK6	Me0
IFI16	Me4
TSPAN13	Me6
CD3G	Me0
ZNF468	Me1
PTER	Me0
PEG3	Me2
NAMPT	Me0
CCR10	Me0
APOH	Me0
ULBP2	Me0
SORD	Me0
TMEM176B	Me0
CH25H	Me0
XBP1	Me0
NEDD4L	Me7
PTN	Me2
AP1S2	Me2
CLIC4	Me2
MAGEA1	Me0
OXCT1	Me0
VSIG4	Me5
ISG20	Me0
IL17RB	Me0
OVOL2	Me6
CTSL	Me4
HOXA11	Me0
HCLS1	Me5
MYC	Me0
EAF2	Me0
CD27	Me5
CD86	Me5
SLC7A7	Me0
KCNQ1	Me7
TRAT1	Me5
UNC93A	Me0
JUNB	Me0
DDX43	Me0
SLIT3	Me2
FBLN2	Me0
APOE	Me5
TFPI	Me0
CD38	Me5
PLXDC2	Me4
C5	Me7
SMC2	Me3
HIF1A	Me1
GNLY	Me0
SERPINB1	Me0
FOXF2	Me0
JPH2	Me0
COX7A1	Me2
VAMP8	Me0
GLT8D2	Me4
EGFL6	Me0
GPR39	Me0
GINS2	Me3
IFITM3	Me0
ATP1B3	Me0
PLK2	Me0
DOK5	Me4
FZD7	Me2
WASF3	Me0
SEMA3A	Me0
RHCG	Me0
VLDLR	Me0
BCAT1	Me0
KLRB1	Me0
BMP3	Me0
CCR1	Me5
NR3C2	Me0
CYP2C19	Me6
BCL6	Me0
SLC35A3	Me6
C4BPB	Me0
ST6GAL1	Me0
GPR183	Me5
TSPAN6	Me0
ENO2	Me0
CASZ1	Me0
KANK2	Me2
ACKR3	Me0
SHCBP1	Me3
HSD11B1	Me0
ADRB2	Me7
KCNJ13	Me7
EMCN	Me2
GSTM5	Me0
SLCO4A1	Me0
SLC38A1	Me0
SPRR1A	Me0
CDC42EP3	Me2
EPHX1	Me0
PSMB8	Me0
EPHX3	Me0
SIK1	Me0
SLC35A1	Me1
CDC45	Me3
KRT4	Me0
GSTM4	Me0
CREB3L1	Me0
CRISPLD2	Me2
LGR4	Me1
ACSL4	Me1
AKT3	Me2
RIMBP2	Me0
ZFP36	Me0
COL6A1	Me4
TSC22D3	Me0
RPS6KA6	Me0
IGFBP1	Me0
UPP1	Me0
MEOX1	Me0
MST1R	Me6
ITM2A	Me0
PER3	Me0
PTBP3	Me1
CD2AP	Me0
FNBP1L	Me1
PLXNC1	Me5
CELF2	Me2
RASGRP1	Me5
LRRC32	Me4
CLDN10	Me0
CLGN	Me0
FUT1	Me0
ANXA9	Me0
COBLL1	Me7
LOXL2	Me4
FUT8	Me1
PAX5	Me0
PLK1	Me3
CRABP2	Me0
RPS27L	Me0
ARHGEF28	Me7
MSN	Me4
ASF1B	Me3
MXD1	Me0
ITIH2	Me0
APIP	Me0
C3ORF52	Me6
SMC4	Me3
ST18	Me0
MMP13	Me0
SKP2	Me3
ERAP1	Me1
PTGER2	Me0
FOXF1	Me2
IGF2BP2	Me0
EIF4E	Me1
CYP4F2	Me0
KDELR3	Me0
ABCA6	Me0
VTCN1	Me0
PPFIBP2	Me6
KLF9	Me0
PPP1R12A	Me2
MOXD1	Me4
AIF1	Me5
CTSZ	Me0
GJB5	Me0
CHN1	Me4
STOM	Me4
CES3	Me0
EPHX2	Me0
OIP5	Me3
FAT1	Me0
CHI3L2	Me0
CAB39L	Me0
WIF1	Me0
SAMD4A	Me2
SNRPD1	Me1
IL1R1	Me2
SIDT2	Me7
IRF8	Me0
IL7	Me0
ZNF91	Me0
RUNX1T1	Me2
ICAM1	Me5
LYN	Me0
MTHFD2	Me1
EXPH5	Me0
FEZ1	Me2
PID1	Me0
EPN3	Me7
FOSL1	Me0
RHOH	Me5
HPGDS	Me0
SKAP2	Me0
CIDEA	Me0
CTNNA3	Me0
GMNN	Me3
STK38L	Me1
TREM2	Me0
WWTR1	Me2
LAPTM4B	Me0
ITPKB	Me2
KHK	Me0
DNM3	Me0
TLR3	Me0
CNTN1	Me0
MYO7B	Me0
ACADM	Me1
LAIR2	Me0
DACT1	Me4
KLK1	Me0
SSB	Me1
GSTP1	Me0
ICOS	Me0
LCP1	Me5
RAP2A	Me0
CLIC2	Me0
RNASE2	Me0
BTG2	Me0
ALPI	Me0
KCNN4	Me0
NAP1L1	Me0
KIF15	Me3
RIPK4	Me6
EBF2	Me0
CBS	Me0
CD248	Me4
TGFB3	Me4
DYNLT3	Me0
NME7	Me0
ZNF217	Me1
PRSS16	Me6
ARNT2	Me0
NACC2	Me2
HES1	Me0
CAPG	Me0
FRK	Me6
KCTD12	Me2
UGDH	Me1
MOCOS	Me0
GMFG	Me5
CLDN11	Me0
HMOX1	Me0
KIF14	Me3
PDE2A	Me2
LPAR6	Me0
CAPZA2	Me1
DUSP5	Me0
EFNA3	Me0
BRIP1	Me3
TRAF3IP3	Me5
DNM1	Me0
SLC19A2	Me0
CYBB	Me5
ARL4C	Me5
RECQL	Me4
CTSG	Me0
CSF2RB	Me5
SRI	Me0
ATOH1	Me0
VGLL3	Me0
GIMAP4	Me5
LIMS2	Me2
CD200	Me4
IFNA4	Me0
OLFML1	Me2
DNAJC6	Me0
C1QTNF3	Me0
P2RX5	Me5
EIF2AK3	Me1
AGPS	Me1
RFTN1	Me4
PAQR5	Me0
TLN1	Me2
PLA1A	Me0
FAM13A	Me0
EPHA2	Me0
DPYSL2	Me4
CSGALNACT1	Me0
RBP1	Me0
VIM	Me4
EXOC5	Me1
NRP1	Me4
SNAP25	Me0
ARMCX1	Me2
NCAPH	Me3
HOXA5	Me0
OBSL1	Me0
DIRAS3	Me0
CTSV	Me0
ADRB1	Me0
PDGFRB	Me4
TMEM144	Me0
ABAT	Me0
CD93	Me4
CHRNA5	Me0
ELF5	Me0
ENO1	Me3
ITK	Me5
PCLO	Me0
FGL1	Me0
RBM3	Me1
EFNB2	Me0
EZR	Me0
FOLH1B	Me0
CCR2	Me0
SLAMF8	Me5
SPDEF	Me0
SOBP	Me0
KNTC1	Me3
PLEKHA1	Me1
ADAM9	Me1
LPCAT1	Me0
CNIH4	Me0
MEF2C	Me2
RAI14	Me4
NRTN	Me0
FOXA1	Me0
MS4A2	Me0
LOXL1	Me4
PNPLA4	Me0
SLC22A18	Me0
TAF1A	Me0
MPPED2	Me0
DOCK2	Me5
BMP4	Me0
RAB3B	Me0
COL16A1	Me4
SH3BGR	Me0
CENPI	Me3
CLEC2B	Me5
AQP3	Me0
SLC39A8	Me0
PUS7	Me1
GSTM1	Me0
JAM3	Me2
GPR18	Me5
CD3D	Me5
GADD45B	Me0
FUT4	Me0
MYEF2	Me0
GSN	Me0
CLEC2D	Me5
IFIT2	Me0
ACSL1	Me0
SLC17A4	Me0
GSR	Me1
HK2	Me0
ASRGL1	Me0
CD72	Me0
PARD6B	Me0
MPZL2	Me0
HSPA6	Me0
IGSF6	Me5
LCK	Me5
ACAA2	Me0
SLC18A1	Me0
GNAO1	Me0
P2RY13	Me5
MYBL2	Me3
SEMA3E	Me0
DHRS7	Me0
IL1A	Me0
PLCB1	Me0
GABRB3	Me0
PAICS	Me3
MET	Me0
DYNLL1	Me0
ROBO1	Me4
SLC6A8	Me0
SDHC	Me0
TTLL7	Me0
TNFSF4	Me0
HGF	Me0
RPS24	Me0
MGST3	Me0
PLA2G2D	Me0
S100A11	Me0
ZDHHC13	Me1
MCOLN3	Me0
ST14	Me0
CDC25B	Me0
CISD1	Me0
RAD21	Me1
HCP5	Me0
KCNA3	Me0
ANTXR1	Me4
NDN	Me2
ALOX5	Me5
ILF2	Me3
PDE9A	Me0
ERGIC2	Me1
LTB	Me0
KERA	Me0
NUP62CL	Me0
CYP2F1	Me0
BIRC5	Me3
SPINT1	Me6
HMGCR	Me0
HPN	Me7
AHCYL2	Me6
C1ORF54	Me4
FAM13C	Me2
GPM6A	Me0
BMPR1B	Me0
TNFAIP3	Me5
PLAT	Me0
XYLT2	Me7
BIK	Me0
KCNH2	Me2
MTCL1	Me0
PYROXD1	Me0
FABP3	Me0
PDGFC	Me2
GNMT	Me7
MAGEA11	Me0
SSBP2	Me2
TUBA1B	Me0
SATB2	Me0
KLRD1	Me0
RB1	Me1
LPP	Me2
LRRC15	Me0
PTH2R	Me0
COPZ2	Me2
SLC25A32	Me1
FAS	Me5
RAB11FIP2	Me0
LPA	Me0
KL	Me0
HHEX	Me0
PDZD2	Me0
PSMA3	Me1
TM6SF2	Me0
TRIM15	Me0
LRIG1	Me0
C1ORF115	Me0
REPS2	Me0
UST	Me0
LDB2	Me2
NR5A2	Me0
SEMA6D	Me0
ABCA5	Me0
SERINC1	Me1
LBR	Me1
DAD1	Me1
UGT2B28	Me0
IL2RA	Me0
ZEB2	Me0
BST1	Me0
DOCK10	Me5
SLA	Me5
GIMAP6	Me5
IDH2	Me0
EIF2S3	Me0
HAVCR1	Me0
OSBPL8	Me0
CDCA8	Me3
PGK1	Me1
PARVA	Me2
TLR2	Me5
DKK3	Me0
CST6	Me0
SIM2	Me0
CLDN6	Me0
PKIA	Me0
MAPK13	Me6
PDE5A	Me2
ART4	Me0
RAP1GAP2	Me7
ETS2	Me0
ASNS	Me0
LAMB1	Me4
RASSF9	Me0
KLK8	Me0
ABCD3	Me1
ATP11B	Me1
DIO1	Me0
CCDC102B	Me0
IRF6	Me6
PKP2	Me0
LMO7	Me0
RHOF	Me0
CDK8	Me0
SEC61G	Me0
RETSAT	Me0
NFE2L2	Me0
ZNF331	Me0
MCM2	Me3
NID1	Me0
FGF13	Me0
TCF21	Me0
ARPC1B	Me3
CA8	Me0
CRYL1	Me0
DOCK4	Me4
HLA-C	Me0
ZNF165	Me0
CASP5	Me0
ABHD3	Me1
SMC3	Me1
GCKR	Me6
GHRH	Me0
SCP2	Me1
ARPC1A	Me0
TRIM16	Me0
CATSPERB	Me0
CYFIP2	Me0
IL22RA1	Me0
CTSH	Me0
ODC1	Me0
LDLR	Me0
CTH	Me0
ARFGAP3	Me1
SMR3A	Me0
SDHD	Me1
CELA3A	Me0
TMEM156	Me0
DST	Me2
AOX1	Me0
GNG11	Me0
TNFSF11	Me0
MAP7	Me6
TNFAIP2	Me0
WDR11	Me0
ARHGAP6	Me0
SERPINI1	Me0
RARRES2	Me4
VWF	Me4
ST20	Me0
MSH2	Me3
GSTA4	Me7
PBX1	Me2
PTGDR2	Me0
GLUL	Me7
CDKN2B	Me0
MINPP1	Me1
CADM1	Me0
IRAK3	Me0
DMPK	Me2
XAF1	Me0
RAI2	Me0
CENPM	Me3
HOXA1	Me0
CD2	Me5
CDKAL1	Me0
DDIT4	Me0
CR1	Me0
LY86	Me5
NNT	Me0
HOXD10	Me0
RAC2	Me5
DTNA	Me0
LINC00312	Me0
EXO1	Me3
IL20RA	Me0
PSMA4	Me1
CDCP1	Me6
EPB41L3	Me0
PDE7B	Me0
ATF1	Me1
CD81	Me4
GOT1	Me0
TSPAN5	Me0
NNAT	Me0
GFRA1	Me0
TUSC3	Me0
PTPRCAP	Me0
RASSF2	Me5
ARMCX2	Me2
RHOBTB1	Me0
PRR13	Me0
MCTP1	Me0
SOX21	Me0
TACC3	Me3
IDH1	Me6
ATP1A1	Me0
SLC25A24	Me1
SPTAN1	Me4
PFKP	Me0
LSAMP	Me0
PECAM1	Me4
MXRA7	Me2
PTPN3	Me6
ATP6V1C1	Me1
FOLR2	Me0
SMAD4	Me1
CDK17	Me1
KIR2DL2	Me0
C1GALT1	Me0
SKIL	Me0
BHMT2	Me2
GNE	Me0
CAPN5	Me6
IER3	Me0
ZNF267	Me1
HMGA1	Me0
SOD3	Me2
ZWILCH	Me3
SEMA6A	Me0
HTATIP2	Me6
BHLHE40	Me0
SLC25A13	Me1
RND3	Me0
LARP6	Me0
MCM5	Me3
TRIB3	Me0
CPM	Me0
PYGM	Me2
CDX2	Me0
[truncated: 3,001 more rows]
