# Supplementary material for: Systems toxicology unravels multi-tiered carcinogenic networks of zearalenone in gastric cancer
Source: Front Oncol. 2026 Mar 31;16:1762191. doi: 10.3389/fonc.2026.1762191 (PMC13076545; doi:10.3389/fonc.2026.1762191)
Supplement: Supplementary file 3 [file Table3.xlsx]

## Sheet: CTD
CTD
Gene Symbol	Gene ID	Interaction Count	Organism Count
ESR1	2099	81	12
CASP3	836	51	7
IL1B	3553	49	6
TNF	7124	47	5
BCL2	596	30	5
IL6	3569	27	3
ESR2	2100	24	3
BAX	581	22	3
AR	367	17	4
CASP1	834	17	3
CAT	847	17	5
CGA	1081	17	2
NLRP3	114548	17	3
ABCC1	4363	15	2
IL18	3606	15	3
NFE2L2	4780	15	2
PGR	5241	15	3
CCL2	6347	13	2
CXCL8	3576	13	3
CYCS	54205	13	3
GPT	2875	13	2
PPARG	5468	13	3
CYP3A4	1576	12	1
MAPK1	5594	12	3
TP53	7157	12	3
ABCC2	1244	11	1
ABCG2	9429	11	4
HMOX1	3162	11	2
MAPK3	5595	11	3
PYCARD	29108	11	3
CASP9	842	10	4
IL1A	3552	10	1
RELA	5970	10	2
IGF1	3479	9	3
NFKBIA	4792	9	3
AIFM1	9131	8	2
CCND1	595	8	3
CYP1A2	1544	8	1
HSPA5	3309	8	3
MPO	4353	8	2
NQO1	1728	8	1
ABCC3	8714	7	2
CASP8	841	7	2
CYP1A1	1543	7	1
DDIT3	1649	7	3
GSR	2936	7	2
MTOR	2475	7	2
MUC5B	727897	7	2
PTGS2	5743	7	2
RPS6KB1	6198	7	1
THRB	7068	7	2
ABCB1A	18671	6	1
CLDN1	9076	6	3
CYP11A1	1583	6	3
CYP19A1	1588	6	3
ESR2B	317733	6	2
FSHB	2488	6	2
HERPUD1	9709	6	1
MAP3K7	6885	6	3
NR1I2	8856	6	2
RIPK1	8737	6	1
SHBG	6462	6	3
STAR	6770	6	3
TRP53	22059	6	1
UCP2	7351	6	3
AFP	174	5	1
AKT1	207	5	3
ALB	213	5	2
ALDOA	226	5	2
CCNB1	891	5	3
CD36	948	5	2
COX1	4512	5	1
COX3	4514	5	1
GPX1	2876	5	2
GREB1	9687	5	1
IFNG	3458	5	2
IL10	3586	5	2
MUC5AC	4586	5	1
MYC	4609	5	3
NCOA2	10499	5	1
1	5230	5	2
RNR2	4550	5	1
SIRT1	23411	5	1
SOD1	6647	5	3
SOD2	6648	5	3
SQSTM1	8878	5	2
TFF1	7031	5	1
VTG1	559475	5	1
ABCC4	10257	4	1
ABCC5	10057	4	1
ALPL	249	4	2
APAF1	317	4	3
ATP8	4509	4	2
BECN1	8678	4	2
BID	637	4	1
CD38	952	4	2
CDH1	999	4	1
CDK1	983	4	2
ELOVL3	83401	4	2
ESR2A	317734	4	2
H2AX	3014	4	1
HSD17B3	3293	4	2
HSPA1A	3303	4	3
IL2	3558	4	2
LDLR	3949	4	2
LHB	3972	4	1
MAPK8	5599	4	2
MUC2	4583	4	1
ND2	4536	4	1
ND3	4537	4	1
ND6	4541	4	1
PARP1	142	4	2
RAD51	5888	4	1
RASGRP1	10125	4	3
TF	7018	4	1
ABCB1B	18669	3	1
ABLIM2	84448	3	2
ACHE	43	3	1
ACSM3	6296	3	1
ADGRE5	976	3	2
AFF3	3899	3	2
AKR1B8	14187	3	2
ALDOB	229	3	1
ATM	472	3	1
C3	718	3	2
CAMKK2	10645	3	1
CCL5	6352	3	2
CDKN1C	1028	3	2
CEBPA	1050	3	2
CFI	3426	3	1
CHUK	1147	3	2
CNFN	84518	3	2
CPT1A	1374	3	2
CRH	1392	3	1
CXCL12	6387	3	2
CYP4F3	4051	3	1
DDIT4L	115265	3	2
DGAT1	8694	3	2
DGAT2	84649	3	2
FAM184B	27146	3	2
FASN	2194	3	2
G0S2	50486	3	2
GAPDH	2597	3	2
GCLM	2730	3	1
HSD3B1	3283	3	2
JAG1	182	3	3
JUN	3725	3	1
KIT	3815	3	2
KRT83	3889	3	1
LHX8	431707	3	2
MAP1LC3A	84557	3	2
MAP1LC3B	81631	3	2
MAP2K4	6416	3	1
ND4	4538	3	1
ND5	4540	3	1
NR1H3	10062	3	2
NR4A1	3164	3	1
PC	5091	3	1
PHGDH	26227	3	2
PNPLA2	57104	3	2
PRKAG3	53632	3	2
PRKCB	5579	3	2
PRKCQ	5588	3	1
PTP4A3	11156	3	1
RBBP8NL	140893	3	3
RBM24	221662	3	2
ROCK1	6093	3	1
ROCK2	9475	3	1
RXFP2	122042	3	2
SLC1A5	6510	3	2
SLC38A1	81539	3	1
SRPK3	26576	3	1
SRXN1	140809	3	1
SYCP3	50511	3	1
TGFB3	7043	3	2
THBS1	7057	3	2
TNNI1	7135	3	2
TNNT1	7138	3	2
TPI1	7167	3	2
TXNIP	10628	3	1
VCL	7414	3	3
AARS1	16	2	1
ABCC9	10060	2	2
ABRA	137735	2	1
ACAN	176	2	1
ACSL6	23305	2	1
ACTA1	58	2	1
ACTA2	59	2	1
ACTBL2	345651	2	1
ACTN2	88	2	1
ACTN3	89	2	1
ADAMTS20	80070	2	2
ADAMTS9	56999	2	2
ADCY2	108	2	1
ADCY5	111	2	2
ADCYAP1R1	117	2	2
ADORA2B	136	2	1
ADSSL1	100194620	2	1
AGBL1	123624	2	1
AGL	178	2	1
AGT	183	2	2
AHR	196	2	1
AIM2	9447	2	1
AKAP6	9472	2	1
AKR1B1	231	2	2
AKR1C14	105387	2	2
AKR1C3	8644	2	1
ALAD	210	2	1
ALDH18A1	5832	2	1
ALDH1A1	216	2	1
ALDH3A1	218	2	2
ALPK2	115701	2	1
ALPK3	57538	2	1
AMPD1	270	2	1
ANGPT4	51378	2	2
ANK1	286	2	1
ANKRD23	200539	2	1
ANO1	55107	2	2
ANO5	203859	2	1
ANXA10	11199	2	1
ANXA3	306	2	2
ANXA8	653145	2	2
AOC1	26	2	1
APOBEC2	10930	2	1
AQP4	361	2	1
ARHGEF2	9181	2	2
ARPP21	10777	2	1
ART1	417	2	1
ART5	116969	2	1
ARX	170302	2	1
ASB10	136371	2	1
ASB11	140456	2	1
ASB12	142689	2	1
ASB14	142686	2	1
ASB15	142685	2	1
ASB16	92591	2	1
ASB2	51676	2	1
ASB5	140458	2	1
ASPN	54829	2	2
ASRGL1	80150	2	2
ASS1	445	2	1
ATG5	9474	2	1
ATP1B2	482	2	1
ATP1B4	23439	2	1
ATP2B3	492	2	1
ATP5MG	10632	2	1
ATP6	4508	2	1
AUTS2	26053	2	2
AVPR1A	552	2	2
BATF	10538	2	1
BAXA	58081	2	1
BCL2A	570772	2	1
BICDL1	92558	2	1
BIN1	274	2	1
BMP15	9210	2	1
BRCA1	672	2	2
C1QTNF3	114899	2	1
C4A	720	2	2
C8H3ORF18	300990	2	1
CA12	771	2	1
CABCOCO1	219621	2	1
CABLES1	91768	2	1
CACNA1E	777	2	2
CACNA1S	779	2	1
CACNB1	782	2	1
CACNG1	786	2	1
CACNG6	59285	2	1
CAMK2A	815	2	1
CAMK2B	816	2	1
CAND2	23066	2	1
CAP2	10486	2	1
CAPN3	825	2	1
CAR14	23831	2	1
CASP3A	140621	2	1
CASQ1	844	2	1
CAV3	859	2	1
CAVIN4	347273	2	1
CBLN1	869	2	2
CBR1	873	2	2
CCKBR	887	2	2
CCL20	6364	2	2
CCL21	6366	2	2
CCL22	6367	2	2
CCL34A.4	100170820	2	1
CCND2	894	2	2
CCNG1	900	2	1
CCR4	1233	2	2
CCT5	22948	2	1
CD177	57126	2	1
CD2	914	2	1
CD209	30835	2	2
CD27	939	2	1
CD34	947	2	1
CD3E	916	2	1
CD8A	925	2	1
CDH17	1015	2	2
CDK4	1019	2	1
CDKN1A	1026	2	2
CDNF	441549	2	1
CEBPD	1052	2	2
CFL2	1073	2	1
CHRNB1	1140	2	1
CHST3	9469	2	1
CITED1	4435	2	1
CKM	1158	2	1
CKMT2	1160	2	1
CLCN1	1180	2	1
CMYA5	202333	2	1
CNTF	1270	2	1
COL17A1	1308	2	1
COL24A1	255631	2	1
COL27A1	85301	2	1
COL6A5	256076	2	1
COX6A2	1339	2	1
COX8B	12869	2	1
CPA1	1357	2	2
CPT1B	1375	2	1
CPT2	1376	2	1
CRABP2	1382	2	2
CRHB	492507	2	1
CRNN	49860	2	1
CRYAB	1410	2	1
CSAP1	171161	2	1
CSRP3	8048	2	1
CTNNB1	1499	2	2
CTSD	1509	2	2
CTSW	1521	2	1
CXCL13	10563	2	2
CXCL18B	795785	2	1
CXCL8A	100002946	2	1
CXCR2	3579	2	1
CXCR5	643	2	2
CYP17A1	1586	2	2
CYP1B1	1545	2	1
CYP21A1	13079	2	2
CYP2C9	1559	2	1
20	1571	2	1
DAZL	1618	2	1
DCUN1D2	55208	2	1
DDIT4	54541	2	2
DDX4	54514	2	1
DEPTOR	64798	2	1
DES	1674	2	1
DHRS7C	201140	2	1
DIRAS3	9077	2	2
DLX3	1747	2	1
DMPK	1760	2	1
DNAJB5	25822	2	1
DNMT1	1786	2	1
DOK7	285489	2	1
DPY-31	176014	2	1
DSC1	1823	2	1
DSG1	1828	2	1
DSG3	1830	2	2
DSG4	147409	2	1
DUPD1	115153533	2	1
DUSP2	1844	2	2
DUSP27	792623	2	1
EBF3	253738	2	2
ECH1	1891	2	2
ECHS1	1892	2	1
EEF1A2	1917	2	1
EGR1	1958	2	2
ELFN1	392617	2	1
ELK1	2002	2	1
ENO3	2027	2	1
ENPP3	5169	2	1
EPAS1	2034	2	2
EPHB3	2049	2	2
EPN3	55040	2	2
ERBB3	2065	2	2
1	2081	2	1
ESPN	83715	2	2
ETFB	2109	2	2
EYA1	2138	2	1
EYA4	2070	2	1
FABP1	2168	2	1
FAIM	55179	2	1
FAS	355	2	1
FASLG	356	2	1
FBP1	2203	2	1
FBXO40	51725	2	1
FCAMR	83953	2	1
FDX1	2230	2	1
FHL1	2273	2	1
FHL3	2275	2	1
FIBCD1	84929	2	2
FITM1	161247	2	1
FLNC	2318	2	1
FMO1	2326	2	1
FOXN1	8456	2	1
FOXP4	116113	2	1
FRMPD4	9758	2	2
FSD2	123722	2	1
FSHR	2492	2	1
FXYD5	53827	2	1
G6PD	2539	2	1
GALNT12	79695	2	2
GALNT6	11226	2	2
GCLC	2729	2	1
GIMAP5	55340	2	1
GIMAP9	317758	2	1
GJA1	2697	2	2
GJA4	2701	2	2
GLB1L2	89944	2	1
GLRB	2743	2	1
GLYCAM1	644076	2	1
GMPR	2766	2	1
GNRH1	2796	2	1
GNS	2799	2	1
GOLGA7B	401647	2	1
GPER1	2852	2	1
GRB10	2887	2	2
GRB7	2886	2	2
GRID2	2895	2	2
GSDMA	284110	2	1
GSTM2	2946	2	2
HADHB	3032	2	1
HBA-A1	15122	2	1
HHATL	57467	2	1
HJV	148738	2	1
HK2	3099	2	1
HMGB3	3149	2	1
HOXA10	3206	2	2
HRC	3270	2	1
HSD11B1	3290	2	1
HSD17B1	3292	2	2
HSD17B14	51171	2	2
HSD3B	111785	2	1
HSD3B2	3284	2	2
HSD3B3	15494	2	1
HSPA1B	3304	2	2
HSPA1L	3305	2	1
HSPB1	3315	2	2
HSPB3	8988	2	1
HSPB6	126393	2	1
HSPB7	27129	2	1
HSPB8	26353	2	2
ID1	3397	2	2
ID2	3398	2	1
IGFBP3	3486	2	1
IGFBP5	3488	2	2
IGH-6	299357	2	1
IGHM	3507	2	1
IGSF9	57549	2	2
IGSF9B	22997	2	2
IKZF2	22807	2	2
IL17R	100136114	2	1
IL1R2	7850	2	1
IL1RN	3557	2	2
IL4	3565	2	2
IL4R	3566	2	2
INHBA	3624	2	2
INS1	16333	2	1
IP6K3	117283	2	2
ISL1	3670	2	1
ITGB1BP2	26548	2	1
JPH1	56704	2	1
JPH2	57158	2	1
JSRP1	126306	2	1
JUNB	3726	2	1
KBTBD8	84541	2	2
KCNA7	3743	2	1
KCNC4	3749	2	1
KCNF1	3754	2	1
KCNJ12	3768	2	1
KCNJ5	3762	2	2
KCNK3	3777	2	2
KCNK4	50801	2	1
KCNMA1	3778	2	1
KEAP1	9817	2	1
KIF21B	23046	2	1
KLHL30	377007	2	1
KLHL31	401265	2	1
KLHL33	123103	2	1
KLHL40	131377	2	1
KLHL41	10324	2	1
KLK7	5650	2	1
KRAS	3845	2	1
KRT25	147183	2	1
KRT26	353288	2	1
KRT27	342574	2	1
KRT28	162605	2	1
KRT31	3881	2	1
KRT32	3882	2	1
KRT34	3885	2	1
KRT35	3886	2	1
KRT40	125115	2	1
KRT71	112802	2	1
KRT72	140807	2	1
KRT73	319101	2	1
KRT75	9119	2	1
KRT81	3887	2	1
KRT82	3888	2	1
KRT85	3891	2	1
KRT86	3892	2	1
KRTAP11-1	337880	2	1
KRTAP13-1	140258	2	1
KRTAP14	23927	2	1
KRTAP1-5	83895	2	1
KRTAP15-1	254950	2	1
KRTAP16-1	100505753	2	1
KRTAP16-5	680703	2	1
KRTAP17-1	83902	2	1
KRTAP2-1	81872	2	1
KRTAP2-4	85294	2	1
KRTAP24-1	643803	2	1
KRTAP26-1	388818	2	1
KRTAP3-1	83896	2	1
KRTAP31-1	70831	2	1
KRTAP3-2	83897	2	1
KRTAP3-3	85293	2	1
KRTAP4-3	85290	2	1
KRTAP7-1	337878	2	1
KRTAP8-1	337879	2	1
KY	339855	2	1
LAMC2	3918	2	1
LBX1	10660	2	1
LDB3	11155	2	1
LDHA	3939	2	1
LGI2	55203	2	2
LHX2	9355	2	1
LIPM	340654	2	1
LMOD3	56203	2	1
LNPK	80856	2	1
LONRF2	164832	2	2
LPIN1	23175	2	1
LRRC14B	389257	2	1
LRRC2	79442	2	1
LRRC20	55222	2	1
LRRC30	339291	2	1
LRRC38	126755	2	1
LRRC39	127495	2	1
5	23658	2	1
LSMEM1	286006	2	1
LYNX1	66004	2	1
LYPD5	284348	2	1
MAFA	389692	2	1
MAOA	4128	2	1
MAPK13	5603	2	2
MASP1	5648	2	1
MAST4	375449	2	1
MB	4151	2	1
MC5R	4161	2	1
MEF2C	4208	2	1
MET	4233	2	2
MFAP2	4237	2	2
MFNG	4242	2	1
MGLL	11343	2	2
MIR221	407006	2	2
1	4291	2	1
MLH1	4292	2	1
MLIP	90523	2	1
MLPH	79083	2	2
MMP9	4318	2	1
MSTN	2660	2	1
MT4	84560	2	1
MYADML2	255275	2	1
MYBPC1	4604	2	1
MYBPC2	4606	2	1
MYBPH	4608	2	1
MYF6	4618	2	1
MYH11	4629	2	2
MYH2	4620	2	1
MYL1	4632	2	1
MYLK2	85366	2	1
MYLK4	340156	2	1
MYLPF	17907	2	1
MYO18B	84700	2	1
MYOD1	4654	2	1
MYOG	4656	2	1
MYOM1	8736	2	1
MYOM2	9172	2	1
MYOM3	127294	2	1
MYOZ1	58529	2	1
MYOZ2	51778	2	1
MYOZ3	91977	2	1
MYPN	84665	2	1
NAPSA	9476	2	1
NCMAP	400746	2	2
ND4L	4539	2	1
NDUFC1	4717	2	1
NEB	4703	2	1
NEURL1	9148	2	1
NEXN	91624	2	1
NLRC3	197358	2	2
NMRK2	27231	2	1
NOS2	4843	2	1
NOS3	4846	2	2
NOTCH1	4851	2	2
NPPC	4880	2	1
NPY1R	4886	2	2
NR5A1	2516	2	1
NRAP	4892	2	1
NRBP2	340371	2	2
NRG1	3084	2	1
NRG2	9542	2	1
NT5C1A	84618	2	1
NTRK3	4916	2	2
NUDCD2	134492	2	2
NXPH3	11248	2	1
OBSCN	84033	2	1
OLFM1	10439	2	1
OLFML3	56944	2	1
OSGIN1	29948	2	1
P2RX6	9127	2	1
PADI3	51702	2	1
PAFAH1B3	5050	2	2
PAK4	10298	2	1
PANX2	56666	2	1
PCGF2	7703	2	1
PCLO	27445	2	1
PCSK2	5126	2	1
PDCD1	5133	2	2
PDE3B	5140	2	2
PDE4D	5144	2	1
PDE4DIP	9659	2	1
PDHA1	5160	2	2
PDLIM3	27295	2	1
PERM1	84808	2	1
PFKM	5213	2	1
PGAM2	5224	2	1
PGM1	5236	2	1
PHKA1	5255	2	1
PHKG1	5260	2	1
PHOSPHO1	162466	2	1
PIK3CD	5293	2	2
PITX1	5307	2	1
PITX2	5308	2	1
PKIA	5569	2	1
PLA2G2A	5320	2	1
PLCB1	23236	2	1
PLCD4	84812	2	1
PLEK	5341	2	1
PLIN1	5346	2	2
PLPP7	84814	2	1
PLPPR2	64748	2	2
PLS1	5357	2	1
PLXDC1	57125	2	2
POPDC3	64208	2	1
POSTN	10631	2	1
PPARA	5465	2	1
PPARD	5467	2	1
PPM1J	333926	2	1
PPP1R15A	23645	2	1
PPP1R1A	5502	2	2
PPP1R27	116729	2	1
PPP1R3A	5506	2	1
PPP1R3C	5507	2	1
PRDM9	56979	2	1
PRKAB2	5565	2	1
PRPS2	5634	2	2
PRR15L	79170	2	1
PRR9	574414	2	1
PSMG2	56984	2	2
PSORS1C2	170680	2	1
PTEN	5728	2	1
PTGES	9536	2	1
PTK2	5747	2	2
PTX3	5806	2	1
PVALB	5816	2	1
PYGM	5837	2	1
RAB3IP	117177	2	1
RACK1	10399	2	1
RARB	5915	2	2
RASL10B	91608	2	1
RBFOX1	54715	2	1
RBM20	282996	2	1
REEP1	65055	2	1
REL	5966	2	2
RELT	84957	2	1
RGN	9104	2	2
RHOA	387	2	1
RIPOR3	140876	2	2
RNH1	6050	2	1
RPA3	6119	2	2
RPL22L1	200916	2	1
RPL3L	6123	2	1
RPS6	6194	2	2
RT1-DA	294269	2	1
RT1-T24-3	414788	2	1
RTN2	6253	2	1
RUBCNL	80183	2	2
RUNX3	864	2	1
RYR1	6261	2	1
S100A3	6274	2	1
SBK2	646643	2	1
SCD1	20249	2	1
SCN4A	6329	2	2
SCN4B	6330	2	1
SCX	642658	2	1
SEC1	56546	2	1
SEC61G	23480	2	1
SEL1L3	23231	2	1
SELL	6402	2	1
SEMA7A	8482	2	1
SEZ6	124925	2	2
SGCA	6442	2	1
SH3BGR	6450	2	1
SIX1	6495	2	1
SIX4	51804	2	1
SLC12A8	84561	2	1
SLC16A3	9123	2	1
SLC22A3	6581	2	2
SLC25A4	291	2	1
SLC38A4	55089	2	1
SLC41A3	54946	2	2
SLC6A6	6533	2	2
SLC7A11	23657	2	2
SLC7A5	8140	2	1
SLC8A3	6547	2	1
SLCO1A2	6579	2	1
SLCO1B1	10599	2	1
SLCO1B3	28234	2	1
SLCO2B1	11309	2	1
SLN	6588	2	1
SMAD3	4088	2	1
SMCO1	255798	2	1
SMPX	23676	2	1
SMTNL1	219537	2	1
SMTNL2	342527	2	1
SMYD1	150572	2	1
SNAI2	6591	2	2
SOX9	6662	2	2
SPRR1A	6698	2	1
SQLE	6713	2	1
SQT-3	179693	2	1
SRD5A1	6715	2	1
SRL	6345	2	1
ST8SIA1	6489	2	2
STAC3	246329	2	1
SULT1E1	6783	2	2
SYNC	81493	2	1
SYNM	23336	2	1
SYNPO2L	79933	2	1
SYPL2	284612	2	1
TAFA5	25817	2	1
TAGLN	6876	2	1
TCEAL5	340543	2	1
TCEAL7	56849	2	1
TCF7	6932	2	1
TCHH	7062	2	1
TFAP4	7023	2	2
TG	7038	2	1
TGFA	7039	2	2
TGFB2	7042	2	1
TGM1	7051	2	2
THEM5	284486	2	1
THRA	7067	2	2
THRAA	30670	2	1
TLR3	7098	2	2
TLR4	7099	2	1
TMEM128	85013	2	1
TMEM154	201799	2	1
TMEM200C	645369	2	2
TMEM233	387890	2	1
TMEM38A	79041	2	1
TMEM52	339456	2	1
TMOD1	7111	2	1
TMOD4	29765	2	1
TNC	3371	2	1
TNFAIP6	7130	2	1
TNNC2	7125	2	1
TNNI2	7136	2	1
TNNT3	7140	2	1
TNS2	23371	2	2
TPM1	7168	2	1
TPM2	7169	2	1
TPMT	7172	2	2
TRDN	10345	2	1
TRIM29	23650	2	2
TRIM54	57159	2	1
TRIM55	84675	2	1
TRIM63	84676	2	1
TRIM72	493829	2	1
TRPC6	7225	2	2
TSHB	7252	2	1
TSHBA	353223	2	1
TTLL10	254173	2	1
TUBA4A	7277	2	1
TUBA8	51807	2	1
TXLNB	167838	2	1
UGT1AB	406731	2	1
UGT8	7368	2	1
UNC45B	146862	2	1
UPK1A	11045	2	2
UPK1B	7348	2	2
UQCR10	29796	2	1
USP13	8975	2	1
VASH2	79805	2	1
VCAM1	7412	2	2
VEGFA	7422	2	2
VGLL2	245806	2	1
VSIG8	391123	2	1
VTCN1	79679	2	2
WNT3	7473	2	1
WWTR1	25937	2	1
XBP1	7494	2	1
XDH	7498	2	1
XIRP1	165904	2	1
XIRP2	129446	2	1
YAP1	10413	2	1
YIPF7	285525	2	1
ZBED5	58486	2	1
ZP3	7784	2	1
AACS	65985	1	1
ABCA7	10347	1	1
ABCA8	10351	1	1
ABCB1	5243	1	1
ABCB11	8647	1	1
ABCD2	225	1	1
ABCF1	23	1	1
ABCG1	9619	1	1
ABCG5	64240	1	1
ABHD15	116236	1	1
ABHD17B	51104	1	1
ABI3	51225	1	1
ABO3	65270	1	1
ABRACL	58527	1	1
ABTB2	25841	1	1
ACACA	31	1	1
ACACB	32	1	1
ACAP1	9744	1	1
ACAP3	116983	1	1
ACAT2	39	1	1
ACE2	59272	1	1
ACKR2	1238	1	1
ACKR4	51554	1	1
ACO1	48	1	1
ACOD1	730249	1	1
ACOT7	11332	1	1
ACP5	54	1	1
ACPP	776390	1	1
ACRBP	84519	1	1
ACSBG1	23205	1	1
ACSBG2	81616	1	1
ACSF2	80221	1	1
ACSL1	2180	1	1
ACSS2	55902	1	1
ACTC1	70	1	1
ACTR3	10096	1	1
ACVRL1	94	1	1
ACYP2	98	1	1
ADA	100	1	1
ADAM22	53616	1	1
ADAM33	80332	1	1
ADAMTS14	140766	1	1
ADAMTS16	170690	1	1
ADAMTS18	170692	1	1
ADAMTS19	171019	1	1
ADAMTS3	9508	1	1
ADAMTS5	11096	1	1
ADAMTS8	11095	1	1
ADAMTSL1	92949	1	1
ADAMTSL5	339366	1	1
ADARB1	104	1	1
ADCY3	109	1	1
ADCY8	114	1	1
ADGB	79747	1	1
ADGRA3	166647	1	1
ADGRF4	221393	1	1
ADGRG3	222487	1	1
ADGRG7	84873	1	1
ADGRL3	23284	1	1
ADH6	130	1	1
ADH7	131	1	1
ADIG	149685	1	1
ADIPOQ	9370	1	1
ADORA1	134	1	1
ADPRHL1	113622	1	1
ADRA1A	148	1	1
ADRA1D	146	1	1
ADRA2A	150	1	1
ADRA2B	151	1	1
ADRA2C	152	1	1
AGAP2	116986	1	1
AGBL2	79841	1	1
AGBL5	60509	1	1
AGER	177	1	1
AGFG2	3268	1	1
AGMO	392636	1	1
AGPAT2	10555	1	1
AGTPBP1	23287	1	1
AHCY-1	172408	1	1
AHSA1	10598	1	1
AICDA	57379	1	1
AIF1	199	1	1
AIF1L	83543	1	1
AIFM2	84883	1	1
AK2	204	1	1
AK4	205	1	1
AKAP5	9495	1	1
AKNA	80709	1	1
AKR1B7	11997	1	1
AKR1C1	1645	1	1
AKR1C13	27384	1	1
AKR1CL	70861	1	1
AKR1E2	83592	1	1
AKT3	10000	1	1
ALCAM	214	1	1
ALDH1A3	220	1	1
ALDH5A1	7915	1	1
ALDOC	230	1	1
ALKBH8	91801	1	1
ALOXE3	59344	1	1
ALPG	251	1	1
ALX3	257	1	1
ALX4	60529	1	1
AMOT	154796	1	1
AMOTL1	154810	1	1
AMOTL2	51421	1	1
AMPD3	272	1	1
AMZ1	155185	1	1
ANAPC1	64682	1	1
2	11731	1	1
ANK3	288	1	1
ANKRD44	91526	1	1
ANO10	55129	1	1
ANO3	63982	1	1
ANO9	338440	1	1
ANP32A	8125	1	1
ANP32B	10541	1	1
ANP32E	81611	1	1
ANXA5	308	1	1
ANXA7	310	1	1
AOC3	8639	1	1
AP1S3	130340	1	1
AP3B2	8120	1	1
APCDD1	147495	1	1
APH1B	83464	1	1
APLN	8862	1	1
APLNR	187	1	1
APMAP	57136	1	1
APOBEC1	339	1	1
APOC3	345	1	1
APOD	347	1	1
APOE	348	1	1
APOL9A	223672	1	1
APOO	79135	1	1
APRT	353	1	1
AQP5	362	1	1
AQP7	364	1	1
AQP8	343	1	1
ARAP2	116984	1	1
ARF2	11841	1	1
ARHGAP15	55843	1	1
ARHGAP20	57569	1	1
ARHGAP25	9938	1	1
ARHGAP26	23092	1	1
ARHGAP30	257106	1	1
ARHGAP39	80728	1	1
ARHGAP4	393	1	1
ARHGAP42	143872	1	1
ARHGAP44	9912	1	1
ARHGAP45	23526	1	1
ARHGAP9	64333	1	1
ARHGDIB	397	1	1
ARHGEF18	23370	1	1
ARHGEF19	128272	1	1
ARHGEF26	26084	1	1
ARHGEF4	50649	1	1
ARHGEF5	7984	1	1
ARID5A	10865	1	1
AR.L	399456	1	1
ARL4A	10124	1	1
ARL5C	390790	1	1
ARNT	405	1	1
ARNT2	9915	1	1
ARNTL	476860	1	1
ART2B	11872	1	1
ART3	419	1	1
AS3MT	57412	1	1
ASAH1	427	1	1
ASAH2	56624	1	1
ASB18	401036	1	1
ASCL2	430	1	1
ASPA	443	1	1
ASPH	444	1	1
ASTN1	460	1	1
ASXL3	80816	1	1
ATAT1	79969	1	1
ATCAY	85300	1	1
ATF4	468	1	1
ATIC	471	1	1
ATP-1	173134	1	1
ATP13A4	84239	1	1
ATP13A5	344905	1	1
ATP1A1	476	1	1
ATP1A2	477	1	1
ATP2A3	489	1	1
ATP2B2	491	1	1
ATP5F1E	514	1	1
ATP5MC1	516	1	1
ATP5PB	515	1	1
ATP6V1B1	525	1	1
ATPAF1	64756	1	1
AZIN2	113451	1	1
B3GALT5	10317	1	1
B3GNT2	10678	1	1
B3GNT5	84002	1	1
B4GALNT1	2583	1	1
B4GALNT4	338707	1	1
B4GALT1	2683	1	1
B4GAT1	11041	1	1
BAALC	79870	1	1
BACH2	60468	1	1
BAIAP2L1	55971	1	1
BAIAP3	8938	1	1
BANK1	55024	1	1
BASP1	10409	1	1
BCL11B	64919	1	1
BCL2L1	598	1	1
BCL9L	283149	1	1
BCO2	83875	1	1
BDNF	627	1	1
BEGAIN	57596	1	1
BEND3	57673	1	1
BEND5	79656	1	1
BET1	10282	1	1
BEX3	27018	1	1
BFAR	51283	1	1
BHLHE41	79365	1	1
BICD1	636	1	1
BIN2	51411	1	1
BIRC3	330	1	1
BIRC5	332	1	1
BLK	640	1	1
BLNK	29760	1	1
BLVRA	644	1	1
BLVRB	645	1	1
BMF	90427	1	1
BMP2	650	1	1
BMP3	651	1	1
BMP4	652	1	1
BMP5	653	1	1
BMP6	654	1	1
BNIP1	662	1	1
BNIP3	664	1	1
BOC	91653	1	1
BOK	666	1	1
BOLA2	552900	1	1
BPHL	670	1	1
BPIFC	254240	1	1
BRAF	673	1	1
BRICD5	283870	1	1
BRINP2	57795	1	1
BST1	683	1	1
BST2	684	1	1
BTBD11	539986	1	1
BTG1	694	1	1
BTK	695	1	1
BTLA	151888	1	1
BTNL8	79908	1	1
BUB1	699	1	1
BUD31	8896	1	1
C1GALT1C1	29071	1	1
C1QL2	165257	1	1
C1QTNF1	114897	1	1
C1QTNF2	114898	1	1
C1QTNF6	114904	1	1
C2	717	1	1
C3H16ORF89	100624690	1	1
C4B	721	1	1
C4BPA	722	1	1
C6	729	1	1
C8H11ORF65	315665	1	1
C8H11ORF87	100125362	1	1
CA11	770	1	1
CA2	760	1	1
CABP4	57010	1	1
CACNA1D	776	1	1
CACNA1G	8913	1	1
CACNA1H	8912	1	1
CACNA2D1	781	1	1
CADM1	23705	1	1
CADM3	57863	1	1
CADM4	199731	1	1
CADPS	8618	1	1
CALHM4	221301	1	1
CALHM6	441168	1	1
CALML4	91860	1	1
CALR	811	1	1
CAMK4	814	1	1
CAMKK1	84254	1	1
CAPN13	92291	1	1
CAPN6	827	1	1
CAPN8	388743	1	1
CAPN9	10753	1	1
CAPSL	133690	1	1
CAR11	12348	1	1
CAR5B	56078	1	1
CAR8	12319	1	1
CARHSP1	23589	1	1
CARMIL2	146206	1	1
CARNMT1	138199	1	1
CARNS1	57571	1	1
CARS1	833	1	1
CASC4	415575	1	1
CASP14	23581	1	1
CASP6	839	1	1
CASZ1	54897	1	1
CATSPERZ	25858	1	1
CAV1	857	1	1
CAV2	858	1	1
CAVIN1	284119	1	1
CAVIN3	112464	1	1
CBARP	255057	1	1
CBFA2T3	863	1	1
CBLN2	147381	1	1
CBR3	874	1	1
CBS	875	1	1
CBX4	8535	1	1
CBY3	646019	1	1
CCDC106	29903	1	1
CCDC136	64753	1	1
CCDC152	100129792	1	1
CCDC158	339965	1	1
CCDC40	55036	1	1
CCDC57	284001	1	1
CCDC65	105833	1	1
CCDC88B	283234	1	1
CCDC92	80212	1	1
CCL12	20293	1	1
CCL17	6361	1	1
CCL19	6363	1	1
CCL7	6354	1	1
CCN5	8839	1	1
CCNA1	8900	1	1
CCNE1	898	1	1
CCR1	1230	1	1
CCR6	1235	1	1
CCR7	1236	1	1
CCR9	10803	1	1
CCT2	10576	1	1
CD14	929	1	1
CD180	4064	1	1
CD19	930	1	1
CD209C	170776	1	1
CD22	933	1	1
CD226	10666	1	1
CD244	51744	1	1
CD247	919	1	1
CD248	57124	1	1
CD274	29126	1	1
CD28	940	1	1
CD300C2	140497	1	1
CD300LE	360655	1	1
CD302	9936	1	1
CD320	51293	1	1
CD37	951	1	1
CD3D	915	1	1
CD3G	917	1	1
CD40	958	1	1
CD40LG	959	1	1
CD5	921	1	1
CD53	963	1	1
CD59	966	1	1
CD6	923	1	1
CD69	969	1	1
CD72	971	1	1
CD74	972	1	1
CD79B	974	1	1
CD83	9308	1	1
CD84	8832	1	1
CD86	942	1	1
CD8B	926	1	1
CD96	10225	1	1
CD99	4267	1	1
CDC25C	995	1	1
CDC42	998	1	1
CDC42BPG	55561	1	1
CDC42EP2	10435	1	1
CDC42SE2	56990	1	1
CDC6	990	1	1
CDCA7	83879	1	1
CDH11	1009	1	1
CDH15	1013	1	1
CDH24	64403	1	1
CDH7	1005	1	1
CDH9	1007	1	1
CDK2	1017	1	1
CDKL5	6792	1	1
CDKN2A	1029	1	1
CDKN2C	1031	1	1
CDON	50937	1	1
CDR2	1039	1	1
CDRT4	284040	1	1
CEACAM18	729767	1	1
CEBPB	1051	1	1
CELA3B	23436	1	1
CELF5	60680	1	1
CELSR2	1952	1	1
CEMIP	57214	1	1
CEP170B	283638	1	1
CEP43	11116	1	1
CEP70	80321	1	1
CEP95	90799	1	1
CERCAM	51148	1	1
CES1	1066	1	1
CES1A	244595	1	1
CES1D	104158	1	1
CES2G	72361	1	1
CES4A	283848	1	1
CETN4	207175	1	1
CFAP100	348807	1	1
CFAP99	402160	1	1
CGB3	1082	1	1
CGREF1	10669	1	1
CHAC1	79094	1	1
CHAC2	494143	1	1
CHCHD3	54927	1	1
CHD7	55636	1	1
CHEK1	1111	1	1
CHEK2	11200	1	1
CHI3L1	1116	1	1
CHK1	592974	1	1
CHMP4BL1	679886	1	1
CHORDC1	26973	1	1
CHP2	63928	1	1
CHPT1	56994	1	1
CHRAC1	54108	1	1
CHRDL1	91851	1	1
CHRM4	1132	1	1
CHST1	8534	1	1
CHST2	9435	1	1
CIDEA	1149	1	1
CIDEC	63924	1	1
CIITA	4261	1	1
CILP	8483	1	1
CISD1	55847	1	1
CISH	1154	1	1
CITED2	10370	1	1
CIZ1	25792	1	1
CKB	1152	1	1
CKMT1	12716	1	1
CLDN22	53842	1	1
CLDN23	137075	1	1
CLDN24	100132463	1	1
CLDN8	9073	1	1
CLDN9	9080	1	1
CLEC18A	348174	1	1
CLEC2L	154790	1	1
CLEC3B	7123	1	1
CLEC4G	339390	1	1
CLEC4M	10332	1	1
CLIC2	1193	1	1
CLIC3	9022	1	1
CLIC5	53405	1	1
CMAHP	8418	1	1
CMKLR2	2825	1	1
CMPK2	129607	1	1
CMTM6	54918	1	1
CNDP2	55748	1	1
CNMD	11061	1	1
CNN1	1264	1	1
CNN2	1265	1	1
CNN3	1266	1	1
CNP	1267	1	1
CNR1	1268	1	1
CNR2	1269	1	1
CNTN2	6900	1	1
CNTN4	152330	1	1
COA5	493753	1	1
COL11A2	1302	1	1
COL-121	177771	1	1
COL14A1	7373	1	1
COL15A1	1306	1	1
COL1A1	1277	1	1
COL1A2	1278	1	1
COL3A1	1281	1	1
COL4A1	1282	1	1
COL4A2	1284	1	1
COL4A4	1286	1	1
COL4A6	1288	1	1
COL5A1	1289	1	1
COL5A3	50509	1	1
COL6A6	131873	1	1
COL7A1	1294	1	1
COL8A1	1295	1	1
COL9A1	1297	1	1
COL9A2	1298	1	1
COLEC10	10584	1	1
COLGALT2	23127	1	1
COMT	1312	1	1
COPS8	10920	1	1
COPZ2	51226	1	1
CORIN	10699	1	1
CORO1A	11151	1	1
CORO1C	23603	1	1
CORO2A	7464	1	1
CORO2B	10391	1	1
CORO6	84940	1	1
COX18	285521	1	1
COX4I1	1327	1	1
COX6B2	125965	1	1
COX7C	1350	1	1
CP	1356	1	1
CPA2	1358	1	1
CPAMD8	27151	1	1
CPE	1363	1	1
CPED1	79974	1	1
CPLANE1	65250	1	1
CPM	1368	1	1
CPNE2	221184	1	1
CPNE7	27132	1	1
CPNE8	144402	1	1
CPPED1	55313	1	1
CPZ	8532	1	1
CR2	1380	1	1
CRADD	8738	1	1
CRCT1	54544	1	1
CREB3L4	148327	1	1
CRHR1	1394	1	1
CRIP1	1396	1	1
CRLF3	51379	1	1
CRTAC1	55118	1	1
CRY1	1407	1	1
CRY2	1408	1	1
CRYBG2	55057	1	1
CSDC2	27254	1	1
CSE1L	1434	1	1
CSF1	1435	1	1
CSF2	1437	1	1
CSGALNACT1	55790	1	1
CSGALNACT2	55454	1	1
CSK	1445	1	1
CSN1S2A	12993	1	1
CSN2	1447	1	1
CSPG4	1464	1	1
CSPG5	10675	1	1
CSRP2	1466	1	1
CST6	1474	1	1
CTBP2	1488	1	1
CTBS	1486	1	1
CTLA4	1493	1	1
CTSE	1510	1	1
CTSK	1513	1	1
CTXN1	404217	1	1
CTXN3	613212	1	1
CUBN	8029	1	1
CUTA	51596	1	1
CUX1	1523	1	1
CUZD1	50624	1	1
CWH43	80157	1	1
CX3CL1	6376	1	1
CXCL1	2919	1	1
CXCL10	3627	1	1
CXCL11	6373	1	1
CXCL14	9547	1	1
CXCL17	284340	1	1
CXCL9	4283	1	1
CXCR4	7852	1	1
CXXC4	80319	1	1
CYB561A3	220002	1	1
CYB5R3	1727	1	1
CYC1	1537	1	1
CYFIP2	26999	1	1
CYGB	114757	1	1
CYP11B3	353498	1	1
CYP19A1A	30390	1	1
CYP19A1B	60640	1	1
CYP1A	140634	1	1
CYP2C7	29298	1	1
CYP2D1	266684	1	1
CYP2D6	1565	1	1
CYP3A2	266682	1	1
CYP3A23-3A1	25642	1	1
CYP4B1	1580	1	1
CYP4F18	72054	1	1
CYP4F22	126410	1	1
51	13121	1	1
CYSRT1	375791	1	1
CYTIP	9595	1	1
CYYR1	116159	1	1
DA2-19	302729	1	1
DAGLB	221955	1	1
DAP	1611	1	1
DAPK2	23604	1	1
DAPL1	92196	1	1
DAPP1	27071	1	1
DARS1	1615	1	1
DAW1	164781	1	1
DBI	1622	1	1
DBP	1628	1	1
DCLK1	9201	1	1
DCP2	167227	1	1
DCST1	149095	1	1
DDC	1644	1	1
DDO	8528	1	1
DDX25	29118	1	1
DECR1	1666	1	1
DEDD2	162989	1	1
DEF6	50619	1	1
DEFB1	1672	1	1
DEGS2	123099	1	1
DENND1C	79958	1	1
DENND4B	9909	1	1
DGKA	1606	1	1
DGKB	1607	1	1
DGKI	9162	1	1
DHCR7	1717	1	1
DHH	50846	1	1
DHRS2	10202	1	1
DHRS3	9249	1	1
DHRS7L1	299131	1	1
DHRS9	10170	1	1
DHX58	79132	1	1
DIO1	1733	1	1
DIO3OS	64150	1	1
1	22943	1	1
2	27123	1	1
DLD	1738	1	1
DLG2	1740	1	1
DLG3	1741	1	1
DLG4	1742	1	1
DLGAP1	9229	1	1
DLK1	8788	1	1
DLK2	65989	1	1
DLL4	54567	1	1
DLX5	1749	1	1
DMBT1	1755	1	1
DMRT3	58524	1	1
DNAH1	25981	1	1
DNAH11	8701	1	1
DNAH17	8632	1	1
DNAJC6	9829	1	1
DNASE1L2	1775	1	1
DNM1	1759	1	1
DNM1L	10059	1	1
DNMT3L	29947	1	1
DOCK8	81704	1	1
DOHH	83475	1	1
DOK3	79930	1	1
DOK4	55715	1	1
DOK5	55816	1	1
DPEP1	1800	1	1
DPH6	89978	1	1
DPP4	1803	1	1
DPP6	1804	1	1
DPT	1805	1	1
DPY-17	175696	1	1
DPYSL2	1808	1	1
DRP2	1821	1	1
DSCAM	1826	1	1
DSP	1832	1	1
DSTN	11034	1	1
DTNB	1838	1	1
DUOX2	50506	1	1
DUSP13A	128854680	1	1
DUSP16	80824	1	1
DUSP26	78986	1	1
DUT	1854	1	1
DVL1	1855	1	1
DYNC1LI2	1783	1	1
DZANK1	55184	1	1
DZIP1-PS1	364128	1	1
EBPL	84650	1	1
ECE2	9718	1	1
ECM1	1893	1	1
ECRG4	84417	1	1
EDN1	1906	1	1
EDNRB	1910	1	1
EEF1B2	1933	1	1
EFCAB6	64800	1	1
EFHD1	80303	1	1
EFL1	79631	1	1
EFNA3	1944	1	1
EFNA4	1945	1	1
EFNB3	1949	1	1
EFR3B	22979	1	1
EGFL6	25975	1	1
EGR3	1960	1	1
EHD1	10938	1	1
EHD2	30846	1	1
EHMT2	10919	1	1
EIF1AX	1964	1	1
EIF3EL1	100365062	1	1
EIF4EBP1	1978	1	1
ELF4	2000	1	1
ELF5	2001	1	1
ELMO1	9844	1	1
ELMOD1	55531	1	1
ELN	2006	1	1
ELOC	6921	1	1
ELOVL4	6785	1	1
EMC6	83460	1	1
EMID1	129080	1	1
EMILIN1	11117	1	1
EMILIN2	84034	1	1
EMILIN3	90187	1	1
EMP3	2014	1	1
EN1	2019	1	1
ENG	2022	1	1
ENGASE	64772	1	1
ENO2	2026	1	1
ENTPD2	954	1	1
ENTPD8	377841	1	1
EP300	2033	1	1
EPB41L2	2037	1	1
EPHA1	2041	1	1
EPHA7	2045	1	1
EPHA8	2046	1	1
EPHB1	2047	1	1
EPHB4	2050	1	1
EPS8L1	54869	1	1
EPS8L2	64787	1	1
EPYC	1833	1	1
ERBB4	2066	1	1
ERCC3	2071	1	1
ERG	2078	1	1
ERICH3	127254	1	1
ERP27	121506	1	1
ESAM	90952	1	1
ESCO1	114799	1	1
ESM1	11082	1	1
ESR1.L	398734	1	1
ESR2.L	100174814	1	1
ESYT3	83850	1	1
ETFDH	2110	1	1
ETNK2	55224	1	1
ETS1	2113	1	1
ETV4	2118	1	1
ETV5	2119	1	1
EVI2B	2124	1	1
EVL	51466	1	1
EXOC3L4	91828	1	1
EXTL1	2134	1	1
EYA2	2139	1	1
EZR	7430	1	1
F5	2153	1	1
FA2H	79152	1	1
FABP3	2170	1	1
FADS3	3995	1	1
FAH	2184	1	1
FAM107A	11170	1	1
FAM107B	83641	1	1
FAM110C	642273	1	1
FAM114A1L1	316729	1	1
FAM115C	102843928	1	1
FAM117A	81558	1	1
FAM118B	79607	1	1
FAM131B	9715	1	1
FAM160A1	102874937	1	1
FAM167B	84734	1	1
FAM169A	26049	1	1
FAM169B	434197	1	1
FAM174B	400451	1	1
FAM181B	220382	1	1
FAM184A	79632	1	1
FAM217B	63939	1	1
FAM227A	646851	1	1
FAM25A	643161	1	1
FAM3D	131177	1	1
FAM50A	9130	1	1
FAM69C	421014	1	1
FAM78A	286336	1	1
FAM83B	222584	1	1
FAM83C	128876	1	1
FAM83E	54854	1	1
FAM83H	286077	1	1
FAM84A	421946	1	1
FASTKD2	22868	1	1
FAT2	2196	1	1
FAXC	84553	1	1
FBLIM1	54751	1	1
FBN1	2200	1	1
FBN2	2201	1	1
FBP2	8789	1	1
FBXO32	114907	1	1
FCER1G	2207	1	1
FCER2	2208	1	1
FCGBP	8857	1	1
FCGBPL1	319482	1	1
FCGR2B	2213	1	1
FCHO1	23149	1	1
FCHSD2	9873	1	1
FCMR	9214	1	1
FCRL1	115350	1	1
FCRL5	83416	1	1
FCRLA	84824	1	1
FDXR	2232	1	1
FERMT1	55612	1	1
FERMT3	83706	1	1
FGD2	221472	1	1
FGD3	89846	1	1
FGD6	55785	1	1
FGF1	2246	1	1
FGF10	2255	1	1
FGF13	2258	1	1
FGF18	8817	1	1
FGFBP1	9982	1	1
FGFR2	2263	1	1
FGFR3	2261	1	1
FGFRL1	53834	1	1
FHDC1	85462	1	1
FHOD3	80206	1	1
FIBIN	387758	1	1
FIGLA	344018	1	1
FILIP1L	11259	1	1
FITM2	128486	1	1
FJX1	24147	1	1
FKBP4	2288	1	1
FKBP5	2289	1	1
FLT4	2324	1	1
FMNL1	752	1	1
FMNL3	91010	1	1
FMOD	2331	1	1
FN1	2335	1	1
FN3K	64122	1	1
FN3KRP	79672	1	1
FNBP1L	54874	1	1
FNDC4	64838	1	1
FNDC5	252995	1	1
FNDC7	163479	1	1
FOLR1	2348	1	1
FOS	2353	1	1
FOXA1	3169	1	1
FOXC2	2303	1	1
FOXD1	2297	1	1
FOXE1	2304	1	1
FOXJ1	2302	1	1
FOXO1	2308	1	1
FOXO3	2309	1	1
FOXP1	27086	1	1
FOXP3	50943	1	1
FRY	10129	1	1
FSD1L	83856	1	1
FST	10468	1	1
FTCD	10841	1	1
FTL1	14325	1	1
FUT1	2523	1	1
FUT4	2526	1	1
FUT7	2529	1	1
FXR1	8087	1	1
FXYD2	486	1	1
FYB1	2533	1	1
FZD3	7976	1	1
FZD4	8322	1	1
FZD7	8324	1	1
FZD9	8326	1	1
G2E3	55632	1	1
GABRP	2568	1	1
GADD45A	1647	1	1
GALNT10	55568	1	1
GALNT4	8693	1	1
GALR1	2587	1	1
GALR2	8811	1	1
GAP43	2596	1	1
GARS1	2617	1	1
GAS6	2621	1	1
GATM	2628	1	1
GBP7	388646	1	1
GCAT	23464	1	1
GCNT1	2650	1	1
GCNT3	9245	1	1
GCSH	2653	1	1
GDA	9615	1	1
GDF10	2662	1	1
GDF7	151449	1	1
GDF9	2661	1	1
GDNF	2668	1	1
GDPD1	284161	1	1
GDPD5	81544	1	1
GEN1	348654	1	1
GFRA2	2675	1	1
GGT6	124975	1	1
GGT7	2686	1	1
GHR	2690	1	1
GIMAP4	55303	1	1
GIMAP6	474344	1	1
GIMAP7	168537	1	1
GIMAP8	155038	1	1
GINS3	64785	1	1
GJB1	2705	1	1
GJB2	2706	1	1
GJB3	2707	1	1
GLG1	2734	1	1
GLI2	2736	1	1
GLIS3	169792	1	1
GLRX2	51022	1	1
GLS2	27165	1	1
GLT6D1	360203	1	1
GM2A	2760	1	1
GMFB	2764	1	1
GMIP	51291	1	1
GNA14	9630	1	1
GNAI2	2771	1	1
GNAL	2774	1	1
GNAO1	2775	1	1
GNAZ	2781	1	1
GNG10	2790	1	1
GNG11	2791	1	1
GNG13	51764	1	1
GNG5	2787	1	1
GNRHR	2798	1	1
GNRHR2	114814	1	1
GOT1	2805	1	1
GOT2	2806	1	1
GP2	2813	1	1
GPAT3	84803	1	1
GPC3	2719	1	1
GPD1	2819	1	1
GPIHBP1	338328	1	1
GPR1	424101	1	1
GPR132	29933	1	1
GPR142	350383	1	1
GPR15	2838	1	1
GPR153	387509	1	1
GPR174	84636	1	1
GPR18	2841	1	1
GPR183	1880	1	1
GPR37	2861	1	1
GPR65	8477	1	1
GPR83	10888	1	1
GPR88	54112	1	1
GPRASP2	114928	1	1
GPSM2	29899	1	1
GPX1A	352926	1	1
GPX6	257202	1	1
GPX7	2882	1	1
GRAMD1C	54762	1	1
GRAP	10750	1	1
GRAP2	9402	1	1
GREM1	26585	1	1
GRIA3	2892	1	1
GRIA4	2893	1	1
GRID2IP	392862	1	1
GRIFIN	402635	1	1
GRIK3	2899	1	1
GRIN1	2902	1	1
GRIN2D	2906	1	1
GRIN3A	116443	1	1
GRK6	2870	1	1
GRM8	2918	1	1
GRPEL1	80273	1	1
GSDMD	79792	1	1
GSPT1	2935	1	1
GSTA1	2938	1	1
GSTM1	2944	1	1
GSTM3	2947	1	1
GSTP1	2950	1	1
GSTT4	25774	1	1
GTF3C4	9329	1	1
GTSF1	121355	1	1
GUCY1B2	2974	1	1
GULP1	51454	1	1
GVIN1	74558	1	1
GYS2	2998	1	1
GZMK	3003	1	1
H19	283120	1	1
H2AFV	100388580	1	1
H2AFY2	24589484	1	1
H2AZ1	3015	1	1
H2BC5	3017	1	1
HACD1	9200	1	1
HAGH	3029	1	1
HAP1	9001	1	1
HAPLN3	145864	1	1
HAT1	8520	1	1
HAVCR1	26762	1	1
HBB	3043	1	1
HCAR1	27198	1	1
HCAR2	338442	1	1
HCH-1	181564	1	1
HCLS1	3059	1	1
HCN4	10021	1	1
HCST	10870	1	1
HEATR3	55027	1	1
HEBP1	50865	1	1
HEPACAM	220296	1	1
HEPH	9843	1	1
HEPHL1	341208	1	1
HES1	3280	1	1
HES2	54626	1	1
HEY1	23462	1	1
HIAT1-PS1	295398	1	1
HIGD1A	25994	1	1
HIL-7	177433	1	1
HINT3	135114	1	1
HIPK2	28996	1	1
HIST3H2BA	303175	1	1
HIVEP1	3096	1	1
HIVEP3	59269	1	1
HMCN1	83872	1	1
HMGA1	3159	1	1
HMGB2	3148	1	1
HMGB2L1	498072	1	1
HMGCS1	3157	1	1
HMGN2	3151	1	1
HNF4A	3172	1	1
HNRNPC	3183	1	1
HOXB2	3212	1	1
HOXC13	3229	1	1
HOXC8	3224	1	1
HOXD8	3234	1	1
HPDL	84842	1	1
HPN	3249	1	1
HRAS	3265	1	1
HRASLS	424903	1	1
HRCT1	646962	1	1
HRH3	11255	1	1
HS3ST5	222537	1	1
HSD11B2	3291	1	1
HSD17B11	51170	1	1
HSD17B2	3294	1	1
HSD17B4	3295	1	1
HSD3B7	80270	1	1
HSP90AB1	3326	1	1
HSPA12A	259217	1	1
HSPA12B	116835	1	1
HSPA4	3308	1	1
HSPB2	3316	1	1
HSPH1	10808	1	1
HUNK	30811	1	1
HVCN1	84329	1	1
ICAM2	3384	1	1
ICOS	29851	1	1
ICOSLG	23308	1	1
ID3	3399	1	1
IDH3A	3419	1	1
IDO1	3620	1	1
IER3	8870	1	1
IER5L	389792	1	1
IFI27	3429	1	1
IFI27L2B	217845	1	1
IFIT2	3433	1	1
IFIT3	3437	1	1
IFITM3	10410	1	1
IFT81	28981	1	1
IGDCC3	9543	1	1
IGFBP6	3489	1	1
IGIP	492311	1	1
IGLON5	402665	1	1
IGSF3	3321	1	1
IGSF5	150084	1	1
IHO1	339834	1	1
IKBKG	8517	1	1
IKZF1	10320	1	1
IKZF3	22806	1	1
IL12A	3592	1	1
IL12B	3593	1	1
IL13	3596	1	1
IL13RA2	3598	1	1
IL16	3603	1	1
IL17RB	55540	1	1
IL1RL2	8808	1	1
IL20RB	53833	1	1
IL21R	50615	1	1
IL22RA1	58985	1	1
IL22RA2	116379	1	1
IL23R	149233	1	1
IL27RA	9466	1	1
IL2RA	3559	1	1
IL2RB	3560	1	1
IL2RG	3561	1	1
IL33	90865	1	1
IL4I1	259307	1	1
IL6R	3570	1	1
IMMT	10989	1	1
IMPDH2	3615	1	1
INAVA	55765	1	1
INHBB	3625	1	1
INHCA	71775	1	1
INKA2	55924	1	1
INO80B	83444	1	1
INPP4B	8821	1	1
INPP5D	3635	1	1
IPCEF1	26034	1	1
IPO13	9670	1	1
IRAK3	11213	1	1
IRF2BPL	64207	1	1
IRF6	3664	1	1
IRF7	3665	1	1
IRF8	3394	1	1
IRX1	79192	1	1
IRX2	153572	1	1
IRX3	79191	1	1
IRX5	10265	1	1
ISLR2	57611	1	1
ISM1	140862	1	1
ISYNA1	51477	1	1
ITGA2B	3674	1	1
ITGA3	3675	1	1
ITGA4	3676	1	1
ITGA7	3679	1	1
ITGA8	8516	1	1
ITGAL	3683	1	1
ITGB1BP1	9270	1	1
ITGB2	3689	1	1
ITGB3	3690	1	1
ITGB5	3693	1	1
ITGB6	3694	1	1
ITGB7	3695	1	1
ITGB8	3696	1	1
ITIH3	3699	1	1
ITK	3702	1	1
ITM2A	9452	1	1
ITPK1	3705	1	1
ITPRID1	223075	1	1
JADE2	23338	1	1
JAKMIP1	152789	1	1
JAKMIP2	9832	1	1
JCHAIN	3512	1	1
KAT2B	8850	1	1
KAZN	23254	1	1
KCNA5	3741	1	1
KCNAB2	8514	1	1
KCND3	3752	1	1
KCNH1	3756	1	1
KCNH8	131096	1	1
KCNIP2	30819	1	1
KCNIP4	80333	1	1
KCNJ10	3766	1	1
KCNJ11	3767	1	1
KCNJ2	3759	1	1
KCNK15	60598	1	1
KCNN3	3782	1	1
KCNQ1	3784	1	1
KCNS3	3790	1	1
KCTD1	284252	1	1
KCTD14	65987	1	1
KCTD15	79047	1	1
KCTD20	222658	1	1
KCTD4	386618	1	1
KCTD9	54793	1	1
KDM4A	9682	1	1
KDM4A-AS1	100132774	1	1
KDM5D	8284	1	1
KERA	11081	1	1
KHDRBS3	10656	1	1
KIAA1210	57481	1	1
KIF19	124602	1	1
KIF5C	3800	1	1
KITLG	4254	1	1
KLF13	51621	1	1
KLF7	8609	1	1
KLHDC7A	127707	1	1
KLHDC8A	55220	1	1
KLHL14	57565	1	1
KLHL29	114818	1	1
KLHL32	114792	1	1
KLHL38	340359	1	1
KLHL6	89857	1	1
KLRG2	346689	1	1
KLRK1	22914	1	1
KMT2A	4297	1	1
KMT2E	55904	1	1
KMT5A	387893	1	1
KRT10	3858	1	1
KRT15	3866	1	1
KRT17	3872	1	1
KRT18	3875	1	1
KRT23	25984	1	1
KRT36	8689	1	1
KRT4	3851	1	1
KRT42	68239	1	1
KRT5	3852	1	1
KRT6A	3853	1	1
KRT7	3855	1	1
KRT79	338785	1	1
KRT8	3856	1	1
KRT90	239673	1	1
KRTAP12-2	353323	1	1
KRTAP1-3	81850	1	1
KRTAP2-3	730755	1	1
LAD1	3898	1	1
LAMB2	3913	1	1
LAMB3	3914	1	1
LAMC3	10319	1	1
LAMP3	27074	1	1
LAPTM5	7805	1	1
LAT	27040	1	1
LAX1	54900	1	1
LBHD2	107984640	1	1
LBP	3929	1	1
LCK	3932	1	1
LCP1	3936	1	1
LCP2	3937	1	1
LDLRAD3	143458	1	1
LECT2	3950	1	1
LEF1	51176	1	1
LEFTY2	7044	1	1
LEP	3952	1	1
LEPR	3953	1	1
LGALS1	3956	1	1
LGR5	8549	1	1
LHCGR	3973	1	1
LILRC2	690906	1	1
LIMD2	80774	1	1
LIMS2	55679	1	1
LINC01133	100505633	1	1
LINC01559	283422	1	1
LINGO1	84894	1	1
LINGO4	339398	1	1
LIPE	3991	1	1
LMNA	4000	1	1
LMNB1	4001	1	1
LMOD2	442721	1	1
[truncated: 1,292 more rows]

## Sheet: SwissTargets
SwissTargetPrediction_z
Target	Common name	Uniprot ID	ChEMBL ID	Target Class	Probability*	Known actives (3D/2D)
Protein tyrosine kinase 2 beta	PTK2B	Q14289	CHEMBL5469	Kinase	1	20 / 1
Carbonyl reductase [NADPH] 1	CBR1	P16152	CHEMBL5586	Enzyme	0.801545	1 / 1
Estrogen receptor alpha	ESR1	P03372	CHEMBL206	Nuclear receptor	0.30988	281 / 2
MAP kinase signal-integrating kinase 2	MKNK2	Q9HBH9	CHEMBL4204	Kinase	0.218248	26 / 5
Platelet-derived growth factor receptor alpha	PDGFRA	P16234	CHEMBL2007	Kinase	0.19327	38 / 10
Stem cell growth factor receptor	KIT	P10721	CHEMBL1936	Kinase	0.176594	97 / 9
Vascular endothelial growth factor receptor 3	FLT4	P35916	CHEMBL1955	Kinase	0.176594	34 / 7
Tyrosine-protein kinase receptor FLT3	FLT3	P36888	CHEMBL1974	Kinase	0.176594	146 / 21
Signal transducer and activator of transcription 3	STAT3	P40763	CHEMBL4026	Transcription factor	0.176594	26 / 1
Tyrosine-protein kinase LCK	LCK	P06239	CHEMBL258	Kinase	0.176594	116 / 3
Mitogen-activated protein kinase kinase kinase 7	MAP3K7	O43318	CHEMBL5776	Kinase	0.118277	0 / 9
Vascular endothelial growth factor receptor 2	KDR	P35968	CHEMBL279	Kinase	0.118277	492 / 10
Platelet-derived growth factor receptor beta	PDGFRB	P09619	CHEMBL1913	Kinase	0.109946	69 / 2
Cyclin-dependent kinase 1	CDK1	P06493	CHEMBL308	Kinase	0.101614	63 / 1
Cyclin-dependent kinase 5/CDK5 activator 1	CDK5	Q00535	CHEMBL4036	Kinase	0.101614	7 / 1
Nuclear factor NF-kappa-B p65 subunit	RELA	Q04206	CHEMBL5533	Transcription factor	0.101614	0 / 2
MAP kinase ERK2	MAPK1	P28482	CHEMBL4040	Kinase	0.101614	387 / 5
Dual specificity mitogen-activated protein kinase kinase 1	MAP2K1	Q02750	CHEMBL3587	Kinase	0.101614	37 / 4
Serine/threonine-protein kinase/endoribonuclease IRE1	1	O75460	CHEMBL1163101	Enzyme	0.101614	79 / 0
Heat shock protein HSP 90-beta	HSP90AB1	P08238	CHEMBL4303	Other cytosolic protein	0.101614	113 / 2
Glycogen synthase kinase-3 alpha	GSK3A	P49840	CHEMBL2850	Kinase	0.101614	45 / 1
Serine/threonine-protein kinase PLK4	PLK4	O00444	CHEMBL3788	Kinase	0.101614	20 / 1
Histone deacetylase 1	HDAC1	Q13547	CHEMBL325	Eraser	0.101614	426 / 0
Histone deacetylase 6	HDAC6	Q9UBN7	CHEMBL1865	Eraser	0.101614	295 / 0
Histone deacetylase 8	HDAC8	Q9BY41	CHEMBL3192	Eraser	0.101614	195 / 0
Aminopeptidase N	ANPEP	P15144	CHEMBL1907	Protease	0.101614	22 / 0
Matrix metalloproteinase 9	MMP9	P14780	CHEMBL321	Protease	0.101614	500 / 0
Matrix metalloproteinase 8	MMP8	P22894	CHEMBL4588	Protease	0.101614	196 / 0
Matrix metalloproteinase 1	MMP1	P03956	CHEMBL332	Protease	0.101614	553 / 0
Matrix metalloproteinase 2	MMP2	P08253	CHEMBL333	Protease	0.101614	426 / 0
Dopamine D3 receptor	DRD3	P35462	CHEMBL234	Family A G protein-coupled receptor	0.101614	41 / 0
Sigma opioid receptor (by homology)	SIGMAR1	Q99720	CHEMBL287	Membrane receptor	0.101614	81 / 0
MAP kinase ERK1	MAPK3	P27361	CHEMBL3385	Kinase	0.101614	43 / 1
Matrix metalloproteinase 13	MMP13	P45452	CHEMBL280	Protease	0.101614	318 / 0
Matrix metalloproteinase 3	MMP3	P08254	CHEMBL283	Protease	0.101614	289 / 0
Matrix metalloproteinase 7	MMP7	P09237	CHEMBL4073	Protease	0.101614	95 / 0
Estradiol 17-beta-dehydrogenase 1	HSD17B1	P14061	CHEMBL3181	Enzyme	0.101614	105 / 0
Rho-associated protein kinase 2	ROCK2	O75116	CHEMBL2973	Kinase	0.101614	165 / 0
Vascular endothelial growth factor receptor 1	FLT1	P17948	CHEMBL1868	Kinase	0.101614	49 / 1
Matrix metalloproteinase 12	MMP12	P39900	CHEMBL4393	Protease	0.101614	32 / 0
Gamma-secretase	PSEN2 PSENEN NCSTN APH1A PSEN1 APH1B	P49810 Q9NZ42 Q92542 Q96BI3 P49768 Q8WW43	CHEMBL2094135	Protease	0.101614	121 / 0
Beta-secretase 1	BACE1	P56817	CHEMBL4822	Protease	0.101614	375 / 5
Histone deacetylase 7	HDAC7	Q8WUI4	CHEMBL2716	Eraser	0.101614	40 / 0
Estrogen receptor beta	ESR2	Q92731	CHEMBL242	Nuclear receptor	0.101614	270 / 0
Serotonin 2b (5-HT2b) receptor	HTR2B	P41595	CHEMBL1833	Family A G protein-coupled receptor	0.101614	31 / 0
ADAM17	ADAM17	P78536	CHEMBL3706	Protease	0.101614	268 / 0
Histone deacetylase 3	HDAC3	O15379	CHEMBL1829	Eraser	0.101614	139 / 0
Histone deacetylase 2	HDAC2	Q92769	CHEMBL1937	Eraser	0.101614	185 / 0
Histone deacetylase 5	HDAC5	Q9UQL6	CHEMBL2563	Eraser	0.101614	27 / 0
Histone deacetylase 11	HDAC11	Q96DB2	CHEMBL3310	Eraser	0.101614	24 / 0
Histone deacetylase 4	HDAC4	P56524	CHEMBL3524	Eraser	0.101614	38 / 0
Histone deacetylase 9	HDAC9	Q9UKV0	CHEMBL4145	Eraser	0.101614	16 / 0
Histone deacetylase 10	HDAC10	Q969S8	CHEMBL5103	Eraser	0.101614	33 / 0
Cyclin-dependent kinase 2/cyclin E	CCNE2 CDK2 CCNE1	O96020 P24941 P24864	CHEMBL2094126	Other cytosolic protein	0.101614	72 / 0
Cyclin-dependent kinase 1/cyclin B	CCNB3 CDK1 CCNB1 CCNB2	Q8WWL7 P06493 P14635 O95067	CHEMBL2094127	Other cytosolic protein	0.101614	56 / 0
Glycogen synthase kinase-3 beta	GSK3B	P49841	CHEMBL262	Kinase	0.101614	368 / 0
Neprilysin (by homology)	MME	P08473	CHEMBL1944	Protease	0.101614	44 / 0
Cyclin-dependent kinase 5/CDK5 activator 1	CDK5R1 CDK5	Q15078 Q00535	CHEMBL1907600	Kinase	0.101614	131 / 0
ATP-binding cassette sub-family G member 2	ABCG2	Q9UNQ0	CHEMBL5393	Primary active transporter	0.101614	41 / 0
Phenylethanolamine N-methyltransferase	PNMT	P11086	CHEMBL4617	Enzyme	0.101614	6 / 0
Dipeptidyl peptidase IV	DPP4	P27487	CHEMBL284	Protease	0.101614	101 / 0
Arachidonate 12-lipoxygenase (by homology)	ALOX12	P18054	CHEMBL3687	Enzyme	0.101614	25 / 0
Serine/threonine-protein kinase Aurora-A	AURKA	O14965	CHEMBL4722	Kinase	0.101614	318 / 0
Heat shock protein HSP 90-alpha	HSP90AA1	P07900	CHEMBL3880	Other cytosolic protein	0.101614	121 / 0
Serotonin 6 (5-HT6) receptor	HTR6	P50406	CHEMBL3371	Family A G protein-coupled receptor	0.101614	45 / 0
Fibroblast growth factor receptor 1	FGFR1	P11362	CHEMBL3650	Kinase	0.101614	66 / 0
Dopamine D2 receptor	DRD2	P14416	CHEMBL217	Family A G protein-coupled receptor	0.101614	147 / 0
Dopamine D4 receptor	DRD4	P21917	CHEMBL219	Family A G protein-coupled receptor	0.101614	39 / 0
Ribosomal protein S6 kinase alpha 2	RPS6KA2	Q15349	CHEMBL3906	Kinase	0.101614	8 / 0
Peptide deformylase mitochondrial	PDF	Q9HBH1	CHEMBL4647	Enzyme	0.101614	29 / 0
Macrophage migration inhibitory factor	MIF	P14174	CHEMBL2085	Enzyme	0.101614	39 / 0
Vanilloid receptor	TRPV1	Q8NER1	CHEMBL4794	Voltage-gated ion channel	0.101614	289 / 0
Estradiol 17-beta-dehydrogenase 3	HSD17B3	P37058	CHEMBL4234	Enzyme	0.101614	35 / 0
Cyclin-dependent kinase 2/cyclin A	CDK2 CCNA1 CCNA2	P24941 P78396 P20248	CHEMBL2094128	Other cytosolic protein	0.101614	145 / 0
Alpha-ketoglutarate-dependent dioxygenase FTO	FTO	Q9C0B1	CHEMBL2331065	Oxidoreductase	0.101614	1 / 0
Estradiol 17-beta-dehydrogenase 2	HSD17B2	P37059	CHEMBL2789	Enzyme	0.101614	103 / 0
Phospholipase A2 group IIA	PLA2G2A	P14555	CHEMBL3474	Enzyme	0.101614	22 / 0
Histone deacetylase 3/NCoR1	NCOR1 HDAC3	O75376 O15379	CHEMBL3038484	Eraser	0.101614	6 / 0
Ribosomal protein S6 kinase 1	RPS6KB1	P23443	CHEMBL4501	Kinase	0.101614	170 / 0
Cytochrome P450 11B1	CYP11B1	P15538	CHEMBL1908	Cytochrome P450	0.101614	77 / 0
Thromboxane A2 receptor	TBXA2R	P21731	CHEMBL2069	Family A G protein-coupled receptor	0.101614	15 / 0
Cytochrome P450 11B2	CYP11B2	P19099	CHEMBL2722	Cytochrome P450	0.101614	79 / 0
Matrix metalloproteinase 14	MMP14	P50281	CHEMBL3869	Protease	0.101614	48 / 0
Tyrosine-protein kinase JAK3	JAK3	P52333	CHEMBL2148	Kinase	0.101614	204 / 0
Macrophage colony stimulating factor receptor	CSF1R	P07333	CHEMBL1844	Kinase	0.101614	108 / 0
Dual-specificity tyrosine-phosphorylation regulated kinase 1A	DYRK1A	Q13627	CHEMBL2292	Kinase	0.101614	133 / 0
Dual specificity protein kinase CLK4	CLK4	Q9HAZ1	CHEMBL4203	Kinase	0.101614	40 / 0
Immunoglobulin epsilon Fc receptor	FCER2	P06734	CHEMBL2940	Membrane receptor	0.101614	14 / 0
Pyruvate dehydrogenase kinase isoform 1	PDK1	Q15118	CHEMBL4766	Kinase	0.101614	111 / 0
Tyrosine-protein kinase ABL	ABL1	P00519	CHEMBL1862	Kinase	0.101614	127 / 0
Neuronal acetylcholine receptor; alpha4/beta2	CHRNA4 CHRNB2	P43681 P17787	CHEMBL1907589	Ligand-gated ion channel	0.101614	23 / 0
Serine/threonine-protein kinase PIM1	PIM1	P11309	CHEMBL2147	Kinase	0.101614	160 / 0
MAP kinase-activated protein kinase 2	MAPKAPK2	P49137	CHEMBL2208	Kinase	0.101614	88 / 0
Serine/threonine-protein kinase mTOR	MTOR	P42345	CHEMBL2842	Kinase	0.101614	293 / 0
PI3-kinase p110-delta subunit	PIK3CD	O00329	CHEMBL3130	Enzyme	0.101614	165 / 0
DNA-dependent protein kinase	PRKDC	P78527	CHEMBL3142	Kinase	0.101614	74 / 0
PI3-kinase p110-beta subunit	PIK3CB	P42338	CHEMBL3145	Enzyme	0.101614	118 / 0
Tyrosine-protein kinase HCK	HCK	P08631	CHEMBL3234	Kinase	0.101614	58 / 0
PI3-kinase p110-gamma subunit	PIK3CG	P48736	CHEMBL3267	Enzyme	0.101614	173 / 0
PI4-kinase beta subunit	PI4KB	Q9UBF8	CHEMBL3268	Enzyme	0.101614	35 / 0

## Sheet: SEA
sea-results
Query ID,Target ID,Affinity Threshold (nM),P-Value,Max Tc,Cut Sum,Z-Score,Name,Description,Query Smiles
compound_1,ACVL1_HUMAN,5,5.107e-15,0.5088,2.3173,25.2073,ACVRL1,Serine/threonine-protein kinase receptor R3,C[C@H]1CCCC(=O)CCC/C=C/C2=C(C(=CC(=C2)O)O)C(=O)O1
compound_1,CBR1_HUMAN,5,6.445e-27,0.7755,1.0755,46.5707,CBR1,Carbonyl reductase [NADPH] 1,C[C@H]1CCCC(=O)CCC/C=C/C2=C(C(=CC(=C2)O)O)C(=O)O1
compound_1,ESR2_HUMAN,5,0.01009,1.0000,2.9944,3.1296,ESR2,Estrogen receptor beta,C[C@H]1CCCC(=O)CCC/C=C/C2=C(C(=CC(=C2)O)O)C(=O)O1
compound_1,FAK2_HUMAN,5,0.01077,1.0000,1.0000,3.0782,PTK2B,Protein-tyrosine kinase 2-beta,C[C@H]1CCCC(=O)CCC/C=C/C2=C(C(=CC(=C2)O)O)C(=O)O1
compound_1,HSC82_YEAST,5,1.709e-08,0.3000,0.3000,13.4947,HSC82,ATP-dependent molecular chaperone HSC82,C[C@H]1CCCC(=O)CCC/C=C/C2=C(C(=CC(=C2)O)O)C(=O)O1
compound_1,HSP82_YEAST,5,4.633e-08,0.3000,0.3000,12.7171,HSP82,ATP-dependent molecular chaperone HSP82,C[C@H]1CCCC(=O)CCC/C=C/C2=C(C(=CC(=C2)O)O)C(=O)O1
compound_1,M3K1_HUMAN,5,2.22e-16,0.3906,0.7436,27.6447,MAP3K1,Mitogen-activated protein kinase kinase kinase 1,C[C@H]1CCCC(=O)CCC/C=C/C2=C(C(=CC(=C2)O)O)C(=O)O1
compound_1,M3K7_HUMAN,5,4.663e-15,0.5593,3.9743,25.2822,MAP3K7,Mitogen-activated protein kinase kinase kinase 7,C[C@H]1CCCC(=O)CCC/C=C/C2=C(C(=CC(=C2)O)O)C(=O)O1
compound_1,MCR_RAT,5,1.383e-18,0.5600,1.2192,31.6127,Nr3c2,Mineralocorticoid receptor,C[C@H]1CCCC(=O)CCC/C=C/C2=C(C(=CC(=C2)O)O)C(=O)O1
compound_1,MP2K1_HUMAN,5,4.971e-17,0.4500,10.8629,28.8200,MAP2K1,Dual specificity mitogen-activated protein kinase kinase 1,C[C@H]1CCCC(=O)CCC/C=C/C2=C(C(=CC(=C2)O)O)C(=O)O1
compound_1,MP2K2_HUMAN,5,1.797e-06,0.4426,1.2744,9.8649,MAP2K2,Dual specificity mitogen-activated protein kinase kinase 2,C[C@H]1CCCC(=O)CCC/C=C/C2=C(C(=CC(=C2)O)O)C(=O)O1
compound_1,MP2K6_HUMAN,5,3.455e-08,0.4286,0.4286,12.9457,MAP2K6,Dual specificity mitogen-activated protein kinase kinase 6,C[C@H]1CCCC(=O)CCC/C=C/C2=C(C(=CC(=C2)O)O)C(=O)O1
compound_1,PGFRA_HUMAN,5,4.529e-12,0.6034,6.2388,19.9160,PDGFRA,Platelet-derived growth factor receptor alpha,C[C@H]1CCCC(=O)CCC/C=C/C2=C(C(=CC(=C2)O)O)C(=O)O1
compound_1,PLAP_HUMAN,5,8.546e-18,0.4500,0.8808,30.1929,PLAA,Phospholipase A-2-activating protein,C[C@H]1CCCC(=O)CCC/C=C/C2=C(C(=CC(=C2)O)O)C(=O)O1
compound_1,Q8IDJ8_PLAF7,5,1.025e-88,0.4407,1.7627,157.5189,,Lysine--tRNA ligase,C[C@H]1CCCC(=O)CCC/C=C/C2=C(C(=CC(=C2)O)O)C(=O)O1
compound_1,SRC_RAT,5,2.281e-08,0.3000,0.5877,13.2695,Src,Proto-oncogene tyrosine-protein kinase Src,C[C@H]1CCCC(=O)CCC/C=C/C2=C(C(=CC(=C2)O)O)C(=O)O1
compound_1,TF65_HUMAN,5,1.778e-06,0.5660,1.0160,9.8733,RELA,Transcription factor p65,C[C@H]1CCCC(=O)CCC/C=C/C2=C(C(=CC(=C2)O)O)C(=O)O1
compound_1,VGFR3_HUMAN,5,8.025e-08,0.5932,4.2634,12.2887,FLT4,Vascular endothelial growth factor receptor 3,C[C@H]1CCCC(=O)CCC/C=C/C2=C(C(=CC(=C2)O)O)C(=O)O1

## Sheet: ChEMBL
ChEMBL ID	Name	UniProt Accessions	Type	Organism	Compounds	Activities	Tax ID	Species Group Flag
CHEMBL2147	Serine/threonine-protein kinase PIM1	P11309	SINGLE PROTEIN	Homo sapiens	7413	9755	9606	FALSE
CHEMBL614696	Lymphoblastoid cell		CELL-LINE	Homo sapiens	573	5959	9606	FALSE
CHEMBL3981	Serine/threonine-protein kinase 10	O94804	SINGLE PROTEIN	Homo sapiens	1352	2188	9606	FALSE
CHEMBL1743121	Solute carrier organic anion transporter family member 1B3	Q9NPD5	SINGLE PROTEIN	Homo sapiens	2121	2517	9606	FALSE
CHEMBL4159	Endoplasmic reticulum-associated amyloid beta-peptide-binding protein	Q99714	SINGLE PROTEIN	Homo sapiens	15343	20754	9606	FALSE
CHEMBL4202	Serine/threonine-protein kinase 2	Q9H2G2	SINGLE PROTEIN	Homo sapiens	1430	1693	9606	FALSE
CHEMBL384	HT-29		CELL-LINE	Homo sapiens	66564	82157	9606	FALSE
CHEMBL2061	Retinoid X receptor alpha	P19793	SINGLE PROTEIN	Homo sapiens	1704	3765	9606	FALSE
CHEMBL2095165	Heat shock protein HSP90	P07900|P08238	PROTEIN FAMILY	Homo sapiens	1817	3704	9606	FALSE
CHEMBL1075138	Tyrosyl-DNA phosphodiesterase 1	Q9NUW8	SINGLE PROTEIN	Homo sapiens	196746	345557	9606	FALSE
CHEMBL387	7		CELL-LINE	Homo sapiens	94530	130403	9606	FALSE
CHEMBL5469	Protein tyrosine kinase 2 beta	Q14289	SINGLE PROTEIN	Homo sapiens	2104	2895	9606	FALSE
CHEMBL398	KB		CELL-LINE	Homo sapiens	13027	17518	9606	FALSE
CHEMBL4355	Serine/threonine-protein kinase GAK	O14976	SINGLE PROTEIN	Homo sapiens	810	1201	9606	FALSE
CHEMBL5407	Serine/threonine-protein kinase PIM3	Q86V86	SINGLE PROTEIN	Homo sapiens	3129	4214	9606	FALSE
CHEMBL6008	Carbonyl reductase [NADPH] 3	O75828	SINGLE PROTEIN	Homo sapiens	14	42	9606	FALSE
CHEMBL1871	Androgen Receptor	P10275	SINGLE PROTEIN	Homo sapiens	5994	12499	9606	FALSE
CHEMBL2157	Interleukin-8	P10145	SINGLE PROTEIN	Homo sapiens	514	642	9606	FALSE
CHEMBL1293255	15-hydroxyprostaglandin dehydrogenase [NAD+]	P15428	SINGLE PROTEIN	Homo sapiens	24332	24926	9606	FALSE
CHEMBL613977	SF-268		CELL-LINE	Homo sapiens	46389	49496	9606	FALSE
CHEMBL4708	Serine/threonine-protein kinase MST2	Q13188	SINGLE PROTEIN	Homo sapiens	2217	3144	9606	FALSE
CHEMBL1741209	ATPase family AAA domain-containing protein 5	Q96QE3	SINGLE PROTEIN	Homo sapiens	98094	122566	9606	FALSE
CHEMBL2034	Glucocorticoid receptor	P04150	SINGLE PROTEIN	Homo sapiens	5548	15052	9606	FALSE
CHEMBL4523	Serine/threonine-protein kinase PIM2	Q9P1W9	SINGLE PROTEIN	Homo sapiens	4631	5954	9606	FALSE
CHEMBL2903	Arachidonate 15-lipoxygenase	P16050	SINGLE PROTEIN	Homo sapiens	6400	7126	9606	FALSE
CHEMBL5586	Carbonyl reductase [NADPH] 1	P16152	SINGLE PROTEIN	Homo sapiens	45	138	9606	FALSE
CHEMBL235	Peroxisome proliferator-activated receptor gamma	P37231	SINGLE PROTEIN	Homo sapiens	8010	15429	9606	FALSE
CHEMBL1293235	Prelamin-A/C	P02545	SINGLE PROTEIN	Homo sapiens	36231	36752	9606	FALSE
CHEMBL1741186	Nuclear receptor ROR-gamma	P51449	SINGLE PROTEIN	Homo sapiens	4371	8867	9606	FALSE
CHEMBL396	NCI-H460		CELL-LINE	Homo sapiens	53414	61194	9606	FALSE
CHEMBL3577	Aldehyde dehydrogenase 1A1	P00352	SINGLE PROTEIN	Homo sapiens	76086	77059	9606	FALSE
CHEMBL1963	Thyroid stimulating hormone receptor	P16473	SINGLE PROTEIN	Homo sapiens	17165	29986	9606	FALSE
CHEMBL2171	Dual specificity mitogen-activated protein kinase kinase 6	P52564	SINGLE PROTEIN	Homo sapiens	903	1341	9606	FALSE
CHEMBL5455	Tyrosine-protein kinase FES	P07332	SINGLE PROTEIN	Homo sapiens	1642	2389	9606	FALSE
CHEMBL4311	Serine/threonine-protein kinase PAK6	Q9NQU5	SINGLE PROTEIN	Homo sapiens	1157	1971	9606	FALSE
CHEMBL3979	Peroxisome proliferator-activated receptor delta	Q03181	SINGLE PROTEIN	Homo sapiens	3777	6483	9606	FALSE
CHEMBL4096	Cellular tumor antigen p53	P04637	SINGLE PROTEIN	Homo sapiens	36488	48517	9606	FALSE
CHEMBL1977	Vitamin D receptor	P11473	SINGLE PROTEIN	Homo sapiens	21772	26593	9606	FALSE
CHEMBL1795085	Ataxin-2	Q99700	SINGLE PROTEIN	Homo sapiens	53924	54410	9606	FALSE
CHEMBL614697	MDA-MB-435		CELL-LINE	Homo sapiens	34373	38420	9606	FALSE
CHEMBL2362981	TAR DNA-binding protein 43	Q13148	SINGLE PROTEIN	Homo sapiens	39978	40121	9606	FALSE
CHEMBL2047	Bile acid receptor FXR	Q96RI1	SINGLE PROTEIN	Homo sapiens	2889	6633	9606	FALSE
CHEMBL1697668	Solute carrier organic anion transporter family member 1B1	Q9Y6L6	SINGLE PROTEIN	Homo sapiens	2210	2675	9606	FALSE
CHEMBL1293232	Survival motor neuron protein	Q16637	SINGLE PROTEIN	Homo sapiens	33604	34246	9606	FALSE
CHEMBL240	HERG	Q12809	SINGLE PROTEIN	Homo sapiens	23427	30567	9606	FALSE
CHEMBL5121	Mitogen-activated protein kinase 6	Q16659	SINGLE PROTEIN	Homo sapiens	422	590	9606	FALSE
CHEMBL2608	Lysosomal alpha-glucosidase	P10253	SINGLE PROTEIN	Homo sapiens	22359	35744	9606	FALSE
CHEMBL2426	Casein kinase I gamma 1	Q9HCP0	SINGLE PROTEIN	Homo sapiens	1735	2544	9606	FALSE
CHEMBL3788	Serine/threonine-protein kinase PLK4	O00444	SINGLE PROTEIN	Homo sapiens	1816	2107	9606	FALSE
CHEMBL1075094	Nuclear factor erythroid 2-related factor 2	Q16236	SINGLE PROTEIN	Homo sapiens	86443	95554	9606	FALSE
CHEMBL206	Estrogen receptor alpha	P03372	SINGLE PROTEIN	Homo sapiens	9170	18287	9606	FALSE
CHEMBL4040	MAP kinase ERK2	P28482	SINGLE PROTEIN	Homo sapiens	21475	25131	9606	FALSE
CHEMBL242	Estrogen receptor beta	Q92731	SINGLE PROTEIN	Homo sapiens	5110	9511	9606	FALSE
CHEMBL340	Cytochrome P450 3A4	P08684	SINGLE PROTEIN	Homo sapiens	34417	54600	9606	FALSE
CHEMBL1947	Thyroid hormone receptor beta-1	P10828	SINGLE PROTEIN	Homo sapiens	6356	7937	9606	FALSE
CHEMBL3961	MAP kinase p38 beta	Q15759	SINGLE PROTEIN	Homo sapiens	1793	2841	9606	FALSE
CHEMBL5285	Mitogen-activated protein kinase kinase kinase 5	Q99683	SINGLE PROTEIN	Homo sapiens	1374	2261	9606	FALSE
