# Supplementary material for: Systems toxicology unravels multi-tiered carcinogenic networks of zearalenone in gastric cancer
Source: Front Oncol. 2026 Mar 31;16:1762191. doi: 10.3389/fonc.2026.1762191 (PMC13076545; doi:10.3389/fonc.2026.1762191)
Supplement: Supplementary file 4 [file Table4.xlsx]

## Sheet: Common Targets
CPA2
MT1M
AQP4
INHBA
ASPN
GREM1
THBS4
THBS2
FN1
C3
COL1A1
CKB
FBP2
CCKBR
MAL
PTPRZ1
COL8A1
CWH43
ADH7
SPARC
CDH11
SERPINE1
PDGFRL
ACSM3
FOLR1
SPOCK1
COL1A2
THBS1
SH3GL2
GJA1
FBN1
LUM
COL3A1
CKM
TNFAIP6
SCNN1B
RAP1GAP
MFAP2
GPER1
CKMT2
PMEPA1
MMP2
TGFBI
NOX4
CTSK
LGALS1
MMD
PCOLCE
CORO1C
NID2
VCAM1
COL4A1
OSMR
LOX
EMILIN1
COL5A1
TMEM45A
TGM2
PLAU
PXMP2
SRPX2
COL4A2
COL15A1
EMP3
SNAI2
PMP22
MYH10
ALDH1A3
ADA
NREP
PPP2R3A
APOBEC2
NEDD4L
KCNQ1
PLXDC2
DOK5
LOXL2
MOXD1
STOM
EPN3
CD248
TGFB3
DPYSL2
VIM
NRP1
PDGFRB
ROBO1
HPN
RAP1GAP2
ABCC5
MFGE8
SLC25A4
CEBPB
EPB41L2
FAM174B
CSGALNACT2
CD34
MXRA8
ENG
PHTF2
GNAI2
EHD2
PODXL
NOTCH1
PLXDC1
PKM
SOSTDC1
LEF1
CAPN9
ALDH3A1
CEMIP
HPGD
TFF2
CA2
MDK
ANXA10
FCER1G
GSTA1
ALDH1A1
XK
TMPRSS2
CLDN1
TFF1
FA2H
SELENBP1
MT2A
DPT
MMP7
CXCL8
MLPH
CYP2C9
AKR1C1
CDC6
CCNB1
MYB
PLA2G2A
CXCL1
GALNT6
CXCL9
HEPH
DUOX2
SLC28A2
FCGBP
REG1A
KRT7
CXCL10
AKR1C3
CHI3L1
MMP3
ABCA8
CDH17
MMP12
UPK1B
MMP1
MSMB
ALDOB
DMBT1
