# Supplementary material for: Systems toxicology unravels multi-tiered carcinogenic networks of zearalenone in gastric cancer
Source: Front Oncol. 2026 Mar 31;16:1762191. doi: 10.3389/fonc.2026.1762191 (PMC13076545; doi:10.3389/fonc.2026.1762191)
Supplement: Supplementary file 5 [file Table5.xlsx]

## Sheet: GO_BP
ID	Description	GeneRatio	BgRatio	RichFactor	FoldEnrichment	zScore	pvalue	p.adjust	qvalue	geneID	Count
GO:0032963	collagen metabolic process	17/152	111/18986	0.153153	19.13	17.2097	2.19147e-17	2.63768e-14	1.88333e-14	INHBA/COL1A1/COL1A2/MMP2/CTSK/PCOLCE/EMILIN1/COL5A1/TGFB3/VIM/ENG/NOTCH1/MMP7/MYB/MMP3/MMP12/MMP1	17
GO:0030198	extracellular matrix organization	25/152	339/18986	0.0737463	9.2115	13.7048	2.94061e-17	2.63768e-14	1.88333e-14	GREM1/COL1A1/COL8A1/COL1A2/LUM/COL3A1/MMP2/TGFBI/CTSK/NID2/COL4A1/LOX/EMILIN1/COL5A1/COL4A2/COL15A1/LOXL2/HPN/ENG/NOTCH1/DPT/MMP7/MMP3/MMP12/MMP1	25
GO:0043062	extracellular structure organization	25/152	340/18986	0.0735294	9.1844	13.6801	3.15328e-17	2.63768e-14	1.88333e-14	GREM1/COL1A1/COL8A1/COL1A2/LUM/COL3A1/MMP2/TGFBI/CTSK/NID2/COL4A1/LOX/EMILIN1/COL5A1/COL4A2/COL15A1/LOXL2/HPN/ENG/NOTCH1/DPT/MMP7/MMP3/MMP12/MMP1	25
GO:0045229	external encapsulating structure organization	25/152	341/18986	0.0733138	9.15747	13.6555	3.38056e-17	2.63768e-14	1.88333e-14	GREM1/COL1A1/COL8A1/COL1A2/LUM/COL3A1/MMP2/TGFBI/CTSK/NID2/COL4A1/LOX/EMILIN1/COL5A1/COL4A2/COL15A1/LOXL2/HPN/ENG/NOTCH1/DPT/MMP7/MMP3/MMP12/MMP1	25
GO:0032964	collagen biosynthetic process	10/152	52/18986	0.192308	24.0207	14.9333	9.51728e-12	5.94068e-09	4.2417e-09	INHBA/COL1A1/PCOLCE/EMILIN1/COL5A1/TGFB3/VIM/ENG/NOTCH1/MYB	10
GO:0060326	cell chemotaxis	19/152	328/18986	0.0579268	7.23552	10.2337	1.75098e-11	9.10803e-09	6.50321e-09	GREM1/THBS4/SERPINE1/THBS1/TNFAIP6/MMP2/VCAM1/LOX/NRP1/PDGFRB/ENG/NOTCH1/LEF1/MDK/FCER1G/CXCL8/CXCL1/CXCL9/CXCL10	19
GO:0031589	cell-substrate adhesion	19/152	361/18986	0.0526316	6.5741	9.60585	9.09932e-11	4.057e-08	2.89673e-08	GREM1/FN1/COL1A1/COL8A1/CDH11/SERPINE1/SPOCK1/THBS1/COL3A1/CORO1C/NID2/VCAM1/EMILIN1/PLAU/NRP1/CD34/NOTCH1/MDK/MMP12	19
GO:0006935	chemotaxis	21/152	472/18986	0.0444915	5.55734	9.00717	1.94839e-10	7.29951e-08	5.21191e-08	GREM1/THBS4/SERPINE1/THBS1/TNFAIP6/MMP2/VCAM1/LOX/PLAU/NRP1/PDGFRB/ROBO1/ENG/NOTCH1/LEF1/MDK/FCER1G/CXCL8/CXCL1/CXCL9/CXCL10	21
GO:0042330	taxis	21/152	474/18986	0.0443038	5.53389	8.98028	2.10495e-10	7.29951e-08	5.21191e-08	GREM1/THBS4/SERPINE1/THBS1/TNFAIP6/MMP2/VCAM1/LOX/PLAU/NRP1/PDGFRB/ROBO1/ENG/NOTCH1/LEF1/MDK/FCER1G/CXCL8/CXCL1/CXCL9/CXCL10	21
GO:0030199	collagen fibril organization	10/152	72/18986	0.138889	17.3483	12.4854	2.81438e-10	8.78369e-08	6.27163e-08	GREM1/COL1A1/COL1A2/LUM/COL3A1/LOX/EMILIN1/COL5A1/LOXL2/DPT	10
GO:0045765	regulation of angiogenesis	18/152	360/18986	0.05	6.24539	9.02663	6.7125e-10	1.90452e-07	1.35984e-07	GREM1/THBS4/THBS2/C3/SPARC/SERPINE1/THBS1/EMILIN1/TGM2/COL4A2/NRP1/CD34/ENG/PKM/MDK/CXCL8/CXCL10/CHI3L1	18
GO:1901342	regulation of vasculature development	18/152	369/18986	0.0487805	6.09307	8.87552	9.95529e-10	2.58921e-07	1.84872e-07	GREM1/THBS4/THBS2/C3/SPARC/SERPINE1/THBS1/EMILIN1/TGM2/COL4A2/NRP1/CD34/ENG/PKM/MDK/CXCL8/CXCL10/CHI3L1	18
GO:0007178	cell surface receptor protein serine/threonine kinase signaling pathway	19/152	425/18986	0.0447059	5.58412	8.58629	1.41189e-09	3.38963e-07	2.42023e-07	INHBA/ASPN/GREM1/FOLR1/COL1A2/THBS1/FBN1/COL3A1/TNFAIP6/PMEPA1/LOX/EMILIN1/NREP/TGFB3/ENG/NOTCH1/SOSTDC1/LEF1/HPGD	19
GO:0141091	transforming growth factor beta receptor superfamily signaling pathway	18/152	397/18986	0.0453401	5.66333	8.43566	3.16512e-09	6.52061e-07	4.65577e-07	INHBA/ASPN/GREM1/FOLR1/COL1A2/THBS1/FBN1/COL3A1/TNFAIP6/PMEPA1/LOX/NREP/TGFB3/ENG/NOTCH1/SOSTDC1/LEF1/HPGD	18
GO:0010810	regulation of cell-substrate adhesion	14/152	223/18986	0.0627803	7.84175	9.23261	3.29078e-09	6.52061e-07	4.65577e-07	GREM1/FN1/COL1A1/COL8A1/SERPINE1/SPOCK1/THBS1/CORO1C/EMILIN1/PLAU/NRP1/NOTCH1/MDK/MMP12	14
GO:0071560	cellular response to transforming growth factor beta stimulus	16/152	306/18986	0.0522876	6.53113	8.76278	3.34283e-09	6.52061e-07	4.65577e-07	ASPN/COL1A1/FOLR1/COL1A2/THBS1/FBN1/COL3A1/PMEPA1/CTSK/LOX/COL4A2/NREP/TGFB3/ENG/HPGD/CLDN1	16
GO:0048732	gland development	19/152	450/18986	0.0422222	5.27389	8.24285	3.61351e-09	6.63398e-07	4.73672e-07	CCKBR/GJA1/RAP1GAP/MMP2/TGM2/SNAI2/ALDH1A3/ADA/TGFB3/NRP1/ROBO1/HPN/CEBPB/NOTCH1/SOSTDC1/LEF1/MDK/CLDN1/FA2H	19
GO:0045766	positive regulation of angiogenesis	13/152	189/18986	0.0687831	8.59155	9.42264	4.08292e-09	7.07934e-07	5.05471e-07	GREM1/C3/SERPINE1/THBS1/EMILIN1/TGM2/NRP1/CD34/ENG/PKM/MDK/CXCL8/CHI3L1	13
GO:0071559	response to transforming growth factor beta	16/152	313/18986	0.0511182	6.38507	8.63003	4.61848e-09	7.58646e-07	5.4168e-07	ASPN/COL1A1/FOLR1/COL1A2/THBS1/FBN1/COL3A1/PMEPA1/CTSK/LOX/COL4A2/NREP/TGFB3/ENG/HPGD/CLDN1	16
GO:1904018	positive regulation of vasculature development	13/152	192/18986	0.0677083	8.45731	9.32994	4.942e-09	7.71198e-07	5.50642e-07	GREM1/C3/SERPINE1/THBS1/EMILIN1/TGM2/NRP1/CD34/ENG/PKM/MDK/CXCL8/CHI3L1	13
GO:0007160	cell-matrix adhesion	14/152	241/18986	0.0580913	7.25606	8.78057	8.90448e-09	1.32338e-06	9.44901e-07	GREM1/FN1/CDH11/SERPINE1/THBS1/COL3A1/CORO1C/NID2/VCAM1/EMILIN1/PLAU/NRP1/CD34/MMP12	14
GO:0090287	regulation of cellular response to growth factor stimulus	17/152	381/18986	0.0446194	5.57332	8.10093	1.13132e-08	1.60493e-06	1.14594e-06	ASPN/GREM1/FOLR1/THBS1/FBN1/TNFAIP6/PMEPA1/LOX/EMILIN1/NREP/DOK5/TGFB3/NRP1/ROBO1/ENG/NOTCH1/SOSTDC1	17
GO:0002009	morphogenesis of an epithelium	19/152	500/18986	0.038	4.7465	7.62685	1.98196e-08	2.68943e-06	1.92027e-06	GREM1/FOLR1/GJA1/MMP2/COL4A1/COL5A1/TGM2/SNAI2/ALDH1A3/NRP1/ENG/PODXL/NOTCH1/SOSTDC1/LEF1/CA2/MDK/CXCL10/MMP12	19
GO:0032965	regulation of collagen biosynthetic process	7/152	40/18986	0.175	21.8589	11.8636	2.74139e-08	3.56495e-06	2.5454e-06	INHBA/EMILIN1/TGFB3/VIM/ENG/NOTCH1/MYB	7
GO:0060840	artery development	10/152	116/18986	0.0862069	10.7679	9.47984	3.1716e-08	3.95943e-06	2.82706e-06	FOLR1/COL3A1/LOX/NRP1/PDGFRB/ROBO1/ENG/NOTCH1/HPGD/MDK	10
GO:0048762	mesenchymal cell differentiation	14/152	274/18986	0.0510949	6.38216	8.06171	4.49114e-08	5.39109e-06	3.84929e-06	GREM1/FN1/COL1A1/FOLR1/CORO1C/SNAI2/LOXL2/TGFB3/NRP1/HPN/ENG/NOTCH1/LEF1/MDK	14
GO:0022617	extracellular matrix disassembly	8/152	65/18986	0.123077	15.3733	10.4279	4.81166e-08	5.56192e-06	3.97126e-06	MMP2/CTSK/HPN/ENG/MMP7/MMP3/MMP12/MMP1	8
GO:0090092	regulation of transmembrane receptor protein serine/threonine kinase signaling pathway	15/152	326/18986	0.0460123	5.7473	7.76703	5.79226e-08	6.4563e-06	4.60985e-06	INHBA/ASPN/GREM1/FOLR1/THBS1/FBN1/TNFAIP6/PMEPA1/LOX/EMILIN1/NREP/TGFB3/ENG/NOTCH1/SOSTDC1	15
GO:0050673	epithelial cell proliferation	18/152	482/18986	0.0373444	4.66461	7.32107	6.25864e-08	6.71339e-06	4.79342e-06	THBS4/COL8A1/SPARC/THBS1/RAP1GAP/SNAI2/LOXL2/NRP1/ROBO1/HPN/CEBPB/CD34/ENG/NOTCH1/MDK/CLDN1/FA2H/MMP12	18
GO:0010712	regulation of collagen metabolic process	7/152	45/18986	0.155556	19.4301	11.1196	6.45311e-08	6.71339e-06	4.79342e-06	INHBA/EMILIN1/TGFB3/VIM/ENG/NOTCH1/MYB	7
GO:0022612	gland morphogenesis	10/152	127/18986	0.0787402	9.83527	8.97466	7.54352e-08	7.59462e-06	5.42262e-06	MMP2/TGM2/SNAI2/TGFB3/NRP1/HPN/CEBPB/NOTCH1/SOSTDC1/MDK	10
GO:0097529	myeloid leukocyte migration	13/152	243/18986	0.0534979	6.68232	8.00875	8.14494e-08	7.94386e-06	5.67199e-06	GREM1/THBS4/SERPINE1/THBS1/TNFAIP6/MMP2/EMILIN1/MDK/FCER1G/CXCL8/CXCL1/CXCL9/CXCL10	13
GO:0061448	connective tissue development	14/152	290/18986	0.0482759	6.03004	7.75446	9.08066e-08	8.58811e-06	6.13198e-06	GREM1/COL1A1/COL3A1/TGFBI/CTSK/LOX/COL5A1/SNAI2/LOXL2/PDGFRB/CD34/NOTCH1/MDK/CHI3L1	14
GO:0060485	mesenchyme development	15/152	341/18986	0.0439883	5.49448	7.5237	1.04164e-07	9.5616e-06	6.82707e-06	GREM1/FN1/COL1A1/FOLR1/CORO1C/SNAI2/LOXL2/TGFB3/NRP1/ROBO1/HPN/ENG/NOTCH1/LEF1/MDK	15
GO:0050900	leukocyte migration	16/152	404/18986	0.039604	4.94685	7.20362	1.61021e-07	1.43585e-05	1.02521e-05	GREM1/THBS4/SERPINE1/THBS1/TNFAIP6/MMP2/VCAM1/EMILIN1/ADA/CD34/MDK/FCER1G/CXCL8/CXCL1/CXCL9/CXCL10	16
GO:0050920	regulation of chemotaxis	12/152	216/18986	0.0555556	6.93933	7.88656	1.74219e-07	1.51038e-05	1.07842e-05	GREM1/THBS4/SERPINE1/THBS1/TNFAIP6/NRP1/PDGFRB/ROBO1/NOTCH1/MDK/CXCL8/CXCL10	12
GO:0007162	negative regulation of cell adhesion	14/152	314/18986	0.044586	5.56914	7.33432	2.40435e-07	2.0281e-05	1.44808e-05	COL1A1/SERPINE1/SPOCK1/THBS1/MMP2/TGFBI/LGALS1/CORO1C/SNAI2/CEBPB/PODXL/NOTCH1/MDK/MMP12	14
GO:0048844	artery morphogenesis	8/152	83/18986	0.0963855	12.0393	9.05465	3.32997e-07	2.73496e-05	1.95278e-05	FOLR1/COL3A1/NRP1/PDGFRB/ENG/NOTCH1/HPGD/MDK	8
GO:0030593	neutrophil chemotaxis	8/152	85/18986	0.0941176	11.756	8.92843	4.00844e-07	3.20778e-05	2.29038e-05	THBS4/TNFAIP6/MDK/FCER1G/CXCL8/CXCL1/CXCL9/CXCL10	8
GO:0010718	positive regulation of epithelial to mesenchymal transition	7/152	60/18986	0.116667	14.5726	9.45942	4.96773e-07	3.87607e-05	2.76755e-05	COL1A1/LOXL2/TGFB3/ENG/NOTCH1/LEF1/MDK	7
GO:0030595	leukocyte chemotaxis	12/152	240/18986	0.05	6.24539	7.34658	5.40301e-07	4.11287e-05	2.93663e-05	GREM1/THBS4/SERPINE1/THBS1/TNFAIP6/MMP2/MDK/FCER1G/CXCL8/CXCL1/CXCL9/CXCL10	12
GO:0060973	cell migration involved in heart development	5/152	21/18986	0.238095	29.74	11.8379	5.64964e-07	4.15601e-05	2.96743e-05	FOLR1/SNAI2/PDGFRB/ENG/NOTCH1	5
GO:0033627	cell adhesion mediated by integrin	8/152	89/18986	0.0898876	11.2277	8.68823	5.726e-07	4.15601e-05	2.96743e-05	SERPINE1/FBN1/VCAM1/EMILIN1/PLAU/SNAI2/ADA/PODXL	8
GO:0010717	regulation of epithelial to mesenchymal transition	9/152	126/18986	0.0714286	8.92199	8.01502	7.90671e-07	5.60837e-05	4.00443e-05	GREM1/COL1A1/LOXL2/TGFB3/HPN/ENG/NOTCH1/LEF1/MDK	9
GO:0007179	transforming growth factor beta receptor signaling pathway	12/152	250/18986	0.048	5.99558	7.14288	8.32938e-07	5.77689e-05	4.12475e-05	ASPN/FOLR1/COL1A2/THBS1/FBN1/COL3A1/PMEPA1/LOX/NREP/TGFB3/ENG/HPGD	12
GO:0010812	negative regulation of cell-substrate adhesion	7/152	66/18986	0.106061	13.2478	8.95417	9.62371e-07	6.40245e-05	4.5714e-05	COL1A1/SERPINE1/SPOCK1/THBS1/CORO1C/NOTCH1/MMP12	7
GO:0071621	granulocyte chemotaxis	9/152	129/18986	0.0697674	8.7145	7.8981	9.64163e-07	6.40245e-05	4.5714e-05	THBS4/THBS1/TNFAIP6/MDK/FCER1G/CXCL8/CXCL1/CXCL9/CXCL10	9
GO:0030574	collagen catabolic process	6/152	45/18986	0.133333	16.6544	9.44488	1.50131e-06	9.5651e-05	6.82956e-05	MMP2/CTSK/MMP7/MMP3/MMP12/MMP1	6
GO:0042476	odontogenesis	9/152	136/18986	0.0661765	8.26596	7.63946	1.50173e-06	9.5651e-05	6.82956e-05	INHBA/ASPN/COL1A1/SERPINE1/COL1A2/TGFB3/CD34/SOSTDC1/LEF1	9
GO:0001894	tissue homeostasis	12/152	270/18986	0.0444444	5.55146	6.76678	1.8666e-06	0.000114229	8.15603e-05	SH3GL2/GJA1/COL3A1/NOX4/CTSK/CD34/NOTCH1/TFF2/ALDH1A1/CLDN1/TFF1/SLC28A2	12
GO:0060249	anatomical structure homeostasis	12/152	270/18986	0.0444444	5.55146	6.76678	1.8666e-06	0.000114229	8.15603e-05	SH3GL2/GJA1/COL3A1/NOX4/CTSK/CD34/NOTCH1/TFF2/ALDH1A1/CLDN1/TFF1/SLC28A2	12
GO:0032967	positive regulation of collagen biosynthetic process	5/152	27/18986	0.185185	23.1311	10.3379	2.15619e-06	0.000129413	9.24017e-05	INHBA/TGFB3/VIM/ENG/MYB	5
GO:1990266	neutrophil migration	8/152	108/18986	0.0740741	9.25244	7.72631	2.51095e-06	0.00014605	0.000104281	THBS4/TNFAIP6/MDK/FCER1G/CXCL8/CXCL1/CXCL9/CXCL10	8
GO:0006081	cellular aldehyde metabolic process	7/152	76/18986	0.0921053	11.5047	8.24327	2.52697e-06	0.00014605	0.000104281	SCNN1B/ALDH1A3/ALDH3A1/ALDH1A1/AKR1C1/AKR1C3/ALDOB	7
GO:0010714	positive regulation of collagen metabolic process	5/152	28/18986	0.178571	22.305	10.1349	2.60803e-06	0.000147994	0.000105669	INHBA/TGFB3/VIM/ENG/MYB	5
GO:0001837	epithelial to mesenchymal transition	10/152	192/18986	0.0520833	6.50562	6.88816	3.42468e-06	0.000189555	0.000135344	GREM1/COL1A1/SNAI2/LOXL2/TGFB3/HPN/ENG/NOTCH1/LEF1/MDK	10
GO:0009410	response to xenobiotic stimulus	15/152	451/18986	0.0332594	4.15436	6.09059	3.51356e-06	0.000189555	0.000135344	COL1A1/THBS1/SCNN1B/MMP2/LOX/ADA/KCNQ1/ABCC5/ENG/ALDH3A1/GSTA1/MMP7/CYP2C9/AKR1C1/SLC28A2	15
GO:0035987	endodermal cell differentiation	6/152	52/18986	0.115385	14.4124	8.7005	3.58338e-06	0.000189555	0.000135344	INHBA/FN1/COL8A1/MMP2/COL5A1/COL4A2	6
GO:0050922	negative regulation of chemotaxis	6/152	52/18986	0.115385	14.4124	8.7005	3.58338e-06	0.000189555	0.000135344	GREM1/THBS1/TNFAIP6/NRP1/ROBO1/NOTCH1	6
GO:1903036	positive regulation of response to wounding	7/152	81/18986	0.0864198	10.7945	7.93584	3.88729e-06	0.000201763	0.000144061	SERPINE1/THBS1/EMILIN1/PLAU/MDK/CLDN1/DUOX2	7
GO:0042445	hormone metabolic process	11/152	241/18986	0.0456432	5.70119	6.59826	3.94346e-06	0.000201763	0.000144061	INHBA/ADH7/SCNN1B/CTSK/ALDH1A3/HPN/ALDH1A1/CYP2C9/AKR1C1/DUOX2/AKR1C3	11
GO:0001503	ossification	15/152	456/18986	0.0328947	4.10881	6.03664	4.01645e-06	0.000202183	0.000144361	ASPN/GREM1/COL1A1/CDH11/COL1A2/GJA1/TNFAIP6/MMP2/CTSK/LOX/SNAI2/CEBPB/NOTCH1/LEF1/MDK	15
GO:0002040	sprouting angiogenesis	10/152	196/18986	0.0510204	6.37285	6.79243	4.11615e-06	0.000203913	0.000145596	GREM1/THBS1/TGM2/SRPX2/LOXL2/NRP1/ROBO1/NOTCH1/PKM/LEF1	10
GO:0048568	embryonic organ development	15/152	458/18986	0.0327511	4.09087	6.01527	4.235e-06	0.000206522	0.000147459	SPARC/FOLR1/GJA1/FBN1/MFAP2/ALDH1A3/ADA/KCNQ1/TGFB3/HPN/CEBPB/ENG/NOTCH1/LEF1/CXCL8	15
GO:0097530	granulocyte migration	9/152	156/18986	0.0576923	7.20622	6.99231	4.66998e-06	0.000224231	0.000160103	THBS4/THBS1/TNFAIP6/MDK/FCER1G/CXCL8/CXCL1/CXCL9/CXCL10	9
GO:0050678	regulation of epithelial cell proliferation	14/152	406/18986	0.0344828	4.30717	6.05135	5.00221e-06	0.000236544	0.000168895	THBS4/SPARC/THBS1/RAP1GAP/SNAI2/NRP1/ROBO1/HPN/ENG/NOTCH1/MDK/CLDN1/FA2H/MMP12	14
GO:0090101	negative regulation of transmembrane receptor protein serine/threonine kinase signaling pathway	10/152	205/18986	0.0487805	6.09307	6.58647	6.12898e-06	0.000285501	0.00020385	ASPN/GREM1/FBN1/TNFAIP6/PMEPA1/EMILIN1/TGFB3/ENG/NOTCH1/SOSTDC1	10
GO:0007492	endoderm development	7/152	87/18986	0.0804598	10.0501	7.60059	6.27607e-06	0.000288053	0.000205672	INHBA/FN1/COL8A1/MMP2/COL5A1/COL4A2/NOTCH1	7
GO:0150063	visual system development	14/152	415/18986	0.0337349	4.21376	5.9467	6.42496e-06	0.000290613	0.0002075	INHBA/C3/COL8A1/GJA1/FBN1/MFAP2/COL4A1/COL5A1/ALDH1A3/PPP2R3A/VIM/NRP1/PDGFRB/NOTCH1	14
GO:0040013	negative regulation of locomotion	14/152	416/18986	0.0336538	4.20363	5.93525	6.60335e-06	0.000293616	0.000209644	GREM1/CDH11/SERPINE1/THBS1/GJA1/COL3A1/TNFAIP6/CORO1C/EMILIN1/ADA/NRP1/ROBO1/ENG/NOTCH1	14
GO:0120254	olefinic compound metabolic process	9/152	163/18986	0.0552147	6.89675	6.79232	6.6795e-06	0.000293616	0.000209644	INHBA/ADH7/SCNN1B/ALDH1A3/GSTA1/ALDH1A1/CYP2C9/AKR1C1/AKR1C3	9
GO:0048880	sensory system development	14/152	422/18986	0.0331754	4.14386	5.86732	7.76912e-06	0.00033677	0.000240457	INHBA/C3/COL8A1/GJA1/FBN1/MFAP2/COL4A1/COL5A1/ALDH1A3/PPP2R3A/VIM/NRP1/PDGFRB/NOTCH1	14
GO:0002688	regulation of leukocyte chemotaxis	8/152	126/18986	0.0634921	7.93066	7.01205	7.93545e-06	0.000339268	0.00024224	GREM1/THBS4/SERPINE1/THBS1/TNFAIP6/MDK/CXCL8/CXCL10	8
GO:0071230	cellular response to amino acid stimulus	7/152	91/18986	0.0769231	9.6083	7.3947	8.46445e-06	0.000356994	0.000254897	COL1A1/COL1A2/COL3A1/MMP2/COL4A1/CEBPB/MMP3	7
GO:0035672	oligopeptide transmembrane transport	4/152	17/18986	0.235294	29.3901	10.5202	8.66561e-06	0.000360605	0.000257475	GJA1/ABCC5/CA2/CDH17	4
GO:0001706	endoderm formation	6/152	61/18986	0.0983607	12.286	7.93129	9.21103e-06	0.000378258	0.00027008	INHBA/FN1/COL8A1/MMP2/COL5A1/COL4A2	6
GO:0001569	branching involved in blood vessel morphogenesis	5/152	36/18986	0.138889	17.3483	8.82014	9.50104e-06	0.000380163	0.00027144	COL4A1/NRP1/ENG/LEF1/MDK	5
GO:0071604	transforming growth factor beta production	5/152	36/18986	0.138889	17.3483	8.82014	9.50104e-06	0.000380163	0.00027144	FN1/THBS1/LUM/COL3A1/MYB	5
GO:0010755	regulation of plasminogen activation	4/152	18/18986	0.222222	27.7573	10.2029	1.10722e-05	0.00043594	0.000311265	SERPINE1/THBS1/PLAU/HPN	4
GO:0001704	formation of primary germ layer	8/152	132/18986	0.0606061	7.57018	6.80484	1.11744e-05	0.00043594	0.000311265	INHBA/FN1/COL8A1/GJA1/MMP2/COL5A1/COL4A2/LEF1	8
GO:0048660	regulation of smooth muscle cell proliferation	9/152	174/18986	0.0517241	6.46075	6.50078	1.13217e-05	0.000436235	0.000311476	THBS1/GJA1/GPER1/MMP2/TGFB3/PDGFRB/GNAI2/HPGD/MYB	9
GO:0030336	negative regulation of cell migration	13/152	383/18986	0.0339426	4.23969	5.75397	1.30601e-05	0.000497082	0.000354921	GREM1/CDH11/SERPINE1/THBS1/GJA1/COL3A1/TNFAIP6/CORO1C/EMILIN1/ADA/ROBO1/ENG/NOTCH1	13
GO:0048659	smooth muscle cell proliferation	9/152	178/18986	0.0505618	6.31557	6.40095	1.35853e-05	0.000510841	0.000364745	THBS1/GJA1/GPER1/MMP2/TGFB3/PDGFRB/GNAI2/HPGD/MYB	9
GO:0060541	respiratory system development	10/152	225/18986	0.0444444	5.55146	6.16978	1.38456e-05	0.000511755	0.000365397	FBN1/COL3A1/LOX/ALDH1A3/ADA/TGFB3/NOTCH1/LEF1/CHI3L1/MMP12	10
GO:0006857	oligopeptide transport	4/152	19/18986	0.210526	26.2964	9.91042	1.39376e-05	0.000511755	0.000365397	GJA1/ABCC5/CA2/CDH17	4
GO:0003180	aortic valve morphogenesis	5/152	39/18986	0.128205	16.0138	8.43159	1.42325e-05	0.000515134	0.00036781	CDH11/EMILIN1/SNAI2/ROBO1/NOTCH1	5
GO:0043434	response to peptide hormone	14/152	446/18986	0.0313901	3.92088	5.60766	1.44699e-05	0.000515134	0.00036781	INHBA/COL1A1/FBN1/COL3A1/SCNN1B/GPER1/CTSK/KCNQ1/GNAI2/PKM/CA2/TFF1/CDC6/REG1A	14
GO:0090303	positive regulation of wound healing	6/152	66/18986	0.0909091	11.3553	7.57057	1.45848e-05	0.000515134	0.00036781	SERPINE1/THBS1/EMILIN1/PLAU/CLDN1/DUOX2	6
GO:0060562	epithelial tube morphogenesis	12/152	331/18986	0.0362538	4.52838	5.81765	1.4845e-05	0.000515134	0.00036781	GREM1/FOLR1/GJA1/COL4A1/NRP1/ENG/PODXL/NOTCH1/SOSTDC1/LEF1/MDK/CXCL10	12
GO:0017015	regulation of transforming growth factor beta receptor signaling pathway	9/152	180/18986	0.05	6.24539	6.35217	1.48549e-05	0.000515134	0.00036781	ASPN/FOLR1/THBS1/FBN1/PMEPA1/LOX/NREP/TGFB3/ENG	9
GO:0071229	cellular response to acid chemical	7/152	100/18986	0.07	8.74355	6.97471	1.57652e-05	0.000539876	0.000385476	COL1A1/COL1A2/COL3A1/MMP2/COL4A1/CEBPB/MMP3	7
GO:0035904	aorta development	6/152	67/18986	0.0895522	11.1858	7.50306	1.59143e-05	0.000539876	0.000385476	COL3A1/LOX/PDGFRB/ROBO1/ENG/NOTCH1	6
GO:0048661	positive regulation of smooth muscle cell proliferation	7/152	101/18986	0.0693069	8.65698	6.93132	1.68266e-05	0.000562717	0.000401785	THBS1/GJA1/MMP2/PDGFRB/GNAI2/HPGD/MYB	7
GO:1903844	regulation of cellular response to transforming growth factor beta stimulus	9/152	183/18986	0.0491803	6.14301	6.28037	1.69482e-05	0.000562717	0.000401785	ASPN/FOLR1/THBS1/FBN1/PMEPA1/LOX/NREP/TGFB3/ENG	9
GO:1990868	response to chemokine	7/152	102/18986	0.0686275	8.57211	6.88852	1.79465e-05	0.000583448	0.000416587	LOX/ROBO1/TFF2/CXCL8/CXCL1/CXCL9/CXCL10	7
GO:1990869	cellular response to chemokine	7/152	102/18986	0.0686275	8.57211	6.88852	1.79465e-05	0.000583448	0.000416587	LOX/ROBO1/TFF2/CXCL8/CXCL1/CXCL9/CXCL10	7
GO:2000146	negative regulation of cell motility	13/152	398/18986	0.0326633	4.07991	5.57851	1.95735e-05	0.000629783	0.00044967	GREM1/CDH11/SERPINE1/THBS1/GJA1/COL3A1/TNFAIP6/CORO1C/EMILIN1/ADA/ROBO1/ENG/NOTCH1	13
GO:0002685	regulation of leukocyte migration	10/152	236/18986	0.0423729	5.29271	5.96132	2.09065e-05	0.000663888	0.000474022	GREM1/THBS4/SERPINE1/THBS1/TNFAIP6/EMILIN1/ADA/MDK/CXCL8/CXCL10	10
GO:0007586	digestion	8/152	144/18986	0.0555556	6.93933	6.42704	2.10589e-05	0.000663888	0.000474022	CCKBR/KCNQ1/CAPN9/TFF2/MDK/TFF1/AKR1C1/HEPH	8
GO:0050921	positive regulation of chemotaxis	8/152	145/18986	0.0551724	6.89147	6.39752	2.21393e-05	0.000690966	0.000493356	THBS4/SERPINE1/THBS1/NRP1/PDGFRB/MDK/CXCL8/CXCL10	8
GO:0061138	morphogenesis of a branching epithelium	9/152	190/18986	0.0473684	5.91669	6.11889	2.28304e-05	0.000705481	0.00050372	GREM1/COL4A1/TGM2/SNAI2/NRP1/ENG/NOTCH1/LEF1/MDK	9
GO:0042698	ovulation cycle	6/152	73/18986	0.0821918	10.2664	7.12604	2.60966e-05	0.000798505	0.00057014	INHBA/TNFAIP6/MMP2/TGFB3/NOTCH1/MDK	6
GO:0070372	regulation of ERK1 and ERK2 cascade	11/152	296/18986	0.0371622	4.64185	5.67308	2.71544e-05	0.000821308	0.000586421	INHBA/FN1/GPER1/NOX4/EMILIN1/NRP1/PDGFRB/GNAI2/NOTCH1/PLA2G2A/CHI3L1	11
GO:0001654	eye development	13/152	411/18986	0.0316302	3.95086	5.43326	2.73682e-05	0.000821308	0.000586421	INHBA/COL8A1/GJA1/FBN1/MFAP2/COL4A1/COL5A1/ALDH1A3/PPP2R3A/VIM/NRP1/PDGFRB/NOTCH1	13
GO:0051962	positive regulation of nervous system development	11/152	297/18986	0.037037	4.62622	5.65842	2.80071e-05	0.000832478	0.000594397	THBS2/FN1/PTPRZ1/GPER1/TGM2/SRPX2/NRP1/ROBO1/NOTCH1/MDK/MYB	11
GO:0032496	response to lipopolysaccharide	12/152	354/18986	0.0338983	4.23417	5.51811	2.87851e-05	0.000847532	0.000605145	SERPINE1/VCAM1/VIM/CEBPB/NOTCH1/HPGD/CLDN1/CXCL8/CXCL1/CXCL9/CXCL10/MMP3	12
GO:0003176	aortic valve development	5/152	45/18986	0.111111	13.8787	7.77018	2.90567e-05	0.000847532	0.000605145	CDH11/EMILIN1/SNAI2/ROBO1/NOTCH1	5
GO:0070374	positive regulation of ERK1 and ERK2 cascade	9/152	197/18986	0.0456853	5.70645	5.96528	3.03643e-05	0.000877473	0.000626524	INHBA/GPER1/NOX4/NRP1/PDGFRB/GNAI2/NOTCH1/PLA2G2A/CHI3L1	9
GO:0048562	embryonic organ morphogenesis	11/152	300/18986	0.0366667	4.57996	5.61482	3.07057e-05	0.000879198	0.000627755	SPARC/FOLR1/GJA1/FBN1/MFAP2/ALDH1A3/KCNQ1/TGFB3/HPN/ENG/NOTCH1	11
GO:0070482	response to oxygen levels	12/152	358/18986	0.0335196	4.18686	5.46861	3.21202e-05	0.000911338	0.000650703	INHBA/COL1A1/THBS1/MMP2/VCAM1/PLAU/ADA/LOXL2/TGFB3/ENG/NOTCH1/MYB	12
GO:0022600	digestive system process	7/152	112/18986	0.0625	7.80674	6.49041	3.29377e-05	0.000926114	0.000661253	CCKBR/KCNQ1/TFF2/MDK/TFF1/AKR1C1/HEPH	7
GO:0033002	muscle cell proliferation	10/152	252/18986	0.0396825	4.95666	5.68028	3.65867e-05	0.00101953	0.000727952	THBS1/GJA1/GPER1/MMP2/TGFB3/PDGFRB/GNAI2/NOTCH1/HPGD/MYB	10
GO:0001935	endothelial cell proliferation	9/152	202/18986	0.0445545	5.5652	5.86	3.69538e-05	0.00102064	0.000728749	THBS4/COL8A1/SPARC/THBS1/LOXL2/NRP1/CD34/ENG/MDK	9
GO:0035924	cellular response to vascular endothelial growth factor stimulus	6/152	78/18986	0.0769231	9.6083	6.84381	3.81033e-05	0.00104316	0.000744827	VCAM1/EMILIN1/NRP1/PDGFRB/ROBO1/NOTCH1	6
GO:0061383	trabecula morphogenesis	5/152	48/18986	0.104167	13.0112	7.48509	3.99444e-05	0.00108406	0.000774026	GREM1/COL1A1/MMP2/ENG/NOTCH1	5
GO:0060390	regulation of SMAD protein signal transduction	6/152	80/18986	0.075	9.36809	6.73794	4.39968e-05	0.00116581	0.000832398	INHBA/GREM1/PMEPA1/EMILIN1/TGFB3/ENG	6
GO:0033628	regulation of cell adhesion mediated by integrin	5/152	49/18986	0.102041	12.7457	7.39567	4.41983e-05	0.00116581	0.000832398	SERPINE1/PLAU/SNAI2/ADA/PODXL	5
GO:1905314	semi-lunar valve development	5/152	49/18986	0.102041	12.7457	7.39567	4.41983e-05	0.00116581	0.000832398	CDH11/EMILIN1/SNAI2/ROBO1/NOTCH1	5
GO:0001763	morphogenesis of a branching structure	9/152	207/18986	0.0434783	5.43078	5.75817	4.4716e-05	0.00116581	0.000832398	GREM1/COL4A1/TGM2/SNAI2/NRP1/ENG/NOTCH1/LEF1/MDK	9
GO:0016525	negative regulation of angiogenesis	8/152	160/18986	0.05	6.24539	5.9857	4.48245e-05	0.00116581	0.000832398	THBS4/THBS2/SPARC/SERPINE1/THBS1/EMILIN1/COL4A2/CXCL10	8
GO:0051216	cartilage development	9/152	209/18986	0.0430622	5.37881	5.71836	4.81852e-05	0.00124221	0.000886951	GREM1/COL1A1/COL3A1/TGFBI/CTSK/SNAI2/LOXL2/MDK/CHI3L1	9
GO:0022602	ovulation cycle process	5/152	50/18986	0.1	12.4908	7.30881	4.87943e-05	0.00124221	0.000886951	INHBA/TNFAIP6/MMP2/TGFB3/NOTCH1	5
GO:2000181	negative regulation of blood vessel morphogenesis	8/152	162/18986	0.0493827	6.16829	5.93478	4.89562e-05	0.00124221	0.000886951	THBS4/THBS2/SPARC/SERPINE1/THBS1/EMILIN1/COL4A2/CXCL10	8
GO:0002237	response to molecule of bacterial origin	12/152	375/18986	0.032	3.99705	5.266	5.03285e-05	0.00126459	0.000902928	SERPINE1/VCAM1/VIM/CEBPB/NOTCH1/HPGD/CLDN1/CXCL8/CXCL1/CXCL9/CXCL10/MMP3	12
GO:0001666	response to hypoxia	11/152	317/18986	0.0347003	4.33434	5.37818	5.06484e-05	0.00126459	0.000902928	INHBA/THBS1/MMP2/VCAM1/PLAU/ADA/LOXL2/TGFB3/ENG/NOTCH1/MYB	11
GO:1901343	negative regulation of vasculature development	8/152	164/18986	0.0487805	6.09307	5.8847	5.34007e-05	0.00131723	0.000940517	THBS4/THBS2/SPARC/SERPINE1/THBS1/EMILIN1/COL4A2/CXCL10	8
GO:0070371	ERK1 and ERK2 cascade	11/152	319/18986	0.0344828	4.30717	5.35143	5.3601e-05	0.00131723	0.000940517	INHBA/FN1/GPER1/NOX4/EMILIN1/NRP1/PDGFRB/GNAI2/NOTCH1/PLA2G2A/CHI3L1	11
GO:0071622	regulation of granulocyte chemotaxis	5/152	52/18986	0.0961538	12.0104	7.1423	5.90882e-05	0.00139285	0.000994506	THBS4/THBS1/TNFAIP6/MDK/CXCL8	5
GO:0006929	substrate-dependent cell migration	4/152	27/18986	0.148148	18.5049	8.1769	6.00386e-05	0.00139285	0.000994506	FN1/SNAI2/NRP1/ROBO1	4
GO:0018149	peptide cross-linking	4/152	27/18986	0.148148	18.5049	8.1769	6.00386e-05	0.00139285	0.000994506	FN1/THBS1/COL3A1/TGM2	4
GO:0030194	positive regulation of blood coagulation	4/152	27/18986	0.148148	18.5049	8.1769	6.00386e-05	0.00139285	0.000994506	SERPINE1/THBS1/EMILIN1/PLAU	4
GO:0031639	plasminogen activation	4/152	27/18986	0.148148	18.5049	8.1769	6.00386e-05	0.00139285	0.000994506	SERPINE1/THBS1/PLAU/HPN	4
GO:1900048	positive regulation of hemostasis	4/152	27/18986	0.148148	18.5049	8.1769	6.00386e-05	0.00139285	0.000994506	SERPINE1/THBS1/EMILIN1/PLAU	4
GO:2000353	positive regulation of endothelial cell apoptotic process	4/152	27/18986	0.148148	18.5049	8.1769	6.00386e-05	0.00139285	0.000994506	THBS1/GPER1/CD248/AKR1C3	4
GO:0042060	wound healing	13/152	444/18986	0.0292793	3.65721	5.08974	6.0459e-05	0.00139285	0.000994506	FN1/SERPINE1/THBS1/COL3A1/EMILIN1/COL5A1/PLAU/CD34/ENG/FCER1G/CLDN1/DUOX2/MMP12	13
GO:0035051	cardiocyte differentiation	8/152	167/18986	0.0479042	5.98361	5.81112	6.06945e-05	0.00139285	0.000994506	INHBA/GREM1/FOLR1/GPER1/NOX4/VCAM1/PDGFRB/NOTCH1	8
GO:0043588	skin development	11/152	324/18986	0.0339506	4.2407	5.28552	6.16381e-05	0.00140418	0.0010026	INHBA/COL1A1/COL1A2/COL3A1/COL5A1/NOTCH1/SOSTDC1/CLDN1/FA2H/KRT7/AKR1C3	11
GO:0060348	bone development	9/152	217/18986	0.0414747	5.18051	5.5641	6.44277e-05	0.00145553	0.00103926	GREM1/COL1A1/GJA1/FBN1/COL3A1/LOX/TGM2/TGFB3/ENG	9
GO:0060324	face development	5/152	53/18986	0.0943396	11.7838	7.06243	6.48251e-05	0.00145553	0.00103926	COL1A1/MMP2/ALDH1A3/TGFB3/LEF1	5
GO:0001952	regulation of cell-matrix adhesion	7/152	125/18986	0.056	6.99484	6.04096	6.6489e-05	0.00148223	0.00105832	GREM1/SERPINE1/THBS1/CORO1C/PLAU/NRP1/MMP12	7
GO:0022411	cellular component disassembly	13/152	450/18986	0.0288889	3.60845	5.0308	6.92552e-05	0.00152996	0.0010924	C3/SH3GL2/GPER1/MMP2/CTSK/SNAI2/TGFB3/HPN/ENG/MMP7/MMP3/MMP12/MMP1	13
GO:0003272	endocardial cushion formation	4/152	28/18986	0.142857	17.844	8.01278	6.96104e-05	0.00152996	0.0010924	SNAI2/ROBO1/ENG/NOTCH1	4
GO:0048146	positive regulation of fibroblast proliferation	5/152	54/18986	0.0925926	11.5655	6.98468	7.09821e-05	0.0015492	0.00110614	FN1/CD248/CDC6/CCNB1/MYB	5
GO:0006805	xenobiotic metabolic process	7/152	127/18986	0.0551181	6.88469	5.97753	7.35221e-05	0.00159349	0.00113776	ADA/ABCC5/ALDH3A1/GSTA1/CYP2C9/AKR1C1/SLC28A2	7
GO:0036293	response to decreased oxygen levels	11/152	331/18986	0.0332326	4.15102	5.19545	7.46163e-05	0.00160605	0.00114674	INHBA/THBS1/MMP2/VCAM1/PLAU/ADA/LOXL2/TGFB3/ENG/NOTCH1/MYB	11
GO:0009612	response to mechanical stimulus	9/152	222/18986	0.0405405	5.06383	5.47149	7.67532e-05	0.00162602	0.00116099	COL1A1/THBS1/MMP2/KCNQ1/HPN/ENG/MDK/CXCL10/CHI3L1	9
GO:0001934	positive regulation of protein phosphorylation	13/152	455/18986	0.0285714	3.5688	4.98244	7.74148e-05	0.00162602	0.00116099	GREM1/THBS4/C3/THBS1/FBN1/GPER1/NOX4/MMD/NRP1/PDGFRB/ROBO1/CEMIP/CHI3L1	13
GO:0038063	collagen-activated tyrosine kinase receptor signaling pathway	3/152	11/18986	0.272727	34.0658	9.85463	7.9191e-05	0.00162602	0.00116099	COL1A1/COL4A1/COL4A2	3
GO:0048251	elastic fiber assembly	3/152	11/18986	0.272727	34.0658	9.85463	7.9191e-05	0.00162602	0.00116099	COL3A1/LOX/EMILIN1	3
GO:0060346	bone trabecula formation	3/152	11/18986	0.272727	34.0658	9.85463	7.9191e-05	0.00162602	0.00116099	GREM1/COL1A1/MMP2	3
GO:0071492	cellular response to UV-A	3/152	11/18986	0.272727	34.0658	9.85463	7.9191e-05	0.00162602	0.00116099	MMP2/MMP3/MMP1	3
GO:1901329	regulation of odontoblast differentiation	3/152	11/18986	0.272727	34.0658	9.85463	7.9191e-05	0.00162602	0.00116099	SERPINE1/CEBPB/LEF1	3
GO:0043200	response to amino acid	7/152	129/18986	0.0542636	6.77795	5.91545	8.11512e-05	0.00165538	0.00118195	COL1A1/COL1A2/COL3A1/MMP2/COL4A1/CEBPB/MMP3	7
GO:0050680	negative regulation of epithelial cell proliferation	8/152	175/18986	0.0457143	5.71008	5.62337	8.42983e-05	0.00169335	0.00120906	SPARC/THBS1/RAP1GAP/SNAI2/ROBO1/HPN/ENG/NOTCH1	8
GO:0085029	extracellular matrix assembly	5/152	56/18986	0.0892857	11.1525	6.83514	8.46402e-05	0.00169335	0.00120906	COL1A2/COL3A1/LOX/EMILIN1/NOTCH1	5
GO:1904645	response to amyloid-beta	5/152	56/18986	0.0892857	11.1525	6.83514	8.46402e-05	0.00169335	0.00120906	GJA1/MMP2/VCAM1/MMP3/MMP12	5
GO:0051896	regulation of phosphatidylinositol 3-kinase/protein kinase B signal transduction	10/152	280/18986	0.0357143	4.461	5.24138	8.83533e-05	0.00175637	0.00125407	FN1/THBS1/GPER1/NOX4/LOX/PDGFRB/ENG/AKR1C3/CHI3L1/MMP3	10
GO:0072132	mesenchyme morphogenesis	5/152	58/18986	0.0862069	10.7679	6.69298	0.000100235	0.00197996	0.00141371	SNAI2/ROBO1/ENG/NOTCH1/LEF1	5
GO:0090596	sensory organ morphogenesis	10/152	285/18986	0.0350877	4.38273	5.16908	0.000102234	0.00199893	0.00142725	COL8A1/SPARC/FBN1/MFAP2/COL5A1/ALDH1A3/PPP2R3A/KCNQ1/HPN/NOTCH1	10
GO:0070098	chemokine-mediated signaling pathway	6/152	93/18986	0.0645161	8.05857	6.13005	0.000102476	0.00199893	0.00142725	ROBO1/TFF2/CXCL8/CXCL1/CXCL9/CXCL10	6
GO:0050820	positive regulation of coagulation	4/152	31/18986	0.129032	16.1171	7.56736	0.000104996	0.00203535	0.00145326	SERPINE1/THBS1/EMILIN1/PLAU	4
GO:1904705	regulation of vascular associated smooth muscle cell proliferation	6/152	94/18986	0.0638298	7.97284	6.08823	0.000108748	0.00209508	0.0014959	GJA1/GPER1/MMP2/TGFB3/GNAI2/HPGD	6
GO:0031214	biomineral tissue development	8/152	182/18986	0.043956	5.49046	5.46836	0.000110772	0.00212097	0.00151439	ASPN/GREM1/COL1A1/COL1A2/GJA1/LOX/CEBPB/NOTCH1	8
GO:0043410	positive regulation of MAPK cascade	13/152	472/18986	0.0275424	3.44026	4.82295	0.000111723	0.00212614	0.00151808	INHBA/THBS1/GPER1/NOX4/DOK5/TGFB3/NRP1/PDGFRB/ROBO1/GNAI2/NOTCH1/PLA2G2A/CHI3L1	13
GO:0061844	antimicrobial humoral immune response mediated by antimicrobial peptide	7/152	136/18986	0.0514706	6.42908	5.70816	0.000113107	0.00213943	0.00152757	MMP7/CXCL8/CXCL1/CXCL9/REG1A/CXCL10/DMBT1	7
GO:0006575	cellular modified amino acid metabolic process	8/152	183/18986	0.0437158	5.46045	5.44687	0.000115061	0.00215519	0.00153882	CKB/FOLR1/CKM/CKMT2/CTSK/HPN/GSTA1/DUOX2	8
GO:0002690	positive regulation of leukocyte chemotaxis	6/152	95/18986	0.0631579	7.88892	6.04702	0.000115321	0.00215519	0.00153882	THBS4/SERPINE1/THBS1/MDK/CXCL8/CXCL10	6
GO:0048565	digestive tract development	7/152	137/18986	0.0510949	6.38216	5.67974	0.000118408	0.00217651	0.00155404	CCKBR/COL3A1/ADA/KCNQ1/TGFB3/NOTCH1/CXCL8	7
GO:0060325	face morphogenesis	4/152	32/18986	0.125	15.6135	7.43249	0.000119251	0.00217651	0.00155404	COL1A1/MMP2/TGFB3/LEF1	4
GO:0061437	renal system vasculature development	4/152	32/18986	0.125	15.6135	7.43249	0.000119251	0.00217651	0.00155404	NRP1/PDGFRB/CD34/NOTCH1	4
GO:0061440	kidney vasculature development	4/152	32/18986	0.125	15.6135	7.43249	0.000119251	0.00217651	0.00155404	NRP1/PDGFRB/CD34/NOTCH1	4
GO:0002042	cell migration involved in sprouting angiogenesis	6/152	96/18986	0.0625	7.80674	6.00641	0.000122205	0.00219197	0.00156508	GREM1/THBS1/SRPX2/NRP1/ROBO1/NOTCH1	6
GO:0007044	cell-substrate junction assembly	6/152	96/18986	0.0625	7.80674	6.00641	0.000122205	0.00219197	0.00156508	GREM1/FN1/CDH11/THBS1/CORO1C/NRP1	6
GO:1990874	vascular associated smooth muscle cell proliferation	6/152	96/18986	0.0625	7.80674	6.00641	0.000122205	0.00219197	0.00156508	GJA1/GPER1/MMP2/TGFB3/GNAI2/HPGD	6
GO:0042908	xenobiotic transport	5/152	61/18986	0.0819672	10.2384	6.49228	0.000127656	0.00227263	0.00162268	GJA1/ABCC5/CLDN1/SLC28A2/ABCA8	5
GO:0042327	positive regulation of phosphorylation	13/152	479/18986	0.0271399	3.38998	4.75938	0.000129279	0.00227263	0.00162268	GREM1/THBS4/C3/THBS1/FBN1/GPER1/NOX4/MMD/NRP1/PDGFRB/ROBO1/CEMIP/CHI3L1	13
GO:0060395	SMAD protein signal transduction	6/152	97/18986	0.0618557	7.72626	5.96638	0.000129412	0.00227263	0.00162268	INHBA/GREM1/PMEPA1/EMILIN1/TGFB3/ENG	6
GO:0090288	negative regulation of cellular response to growth factor stimulus	7/152	139/18986	0.0503597	6.29033	5.62373	0.000129615	0.00227263	0.00162268	GREM1/THBS1/FBN1/TNFAIP6/EMILIN1/NOTCH1/SOSTDC1	7
GO:0071634	regulation of transforming growth factor beta production	4/152	33/18986	0.121212	15.1404	7.30355	0.000134858	0.00232631	0.00166101	FN1/THBS1/LUM/MYB	4
GO:0001696	gastric acid secretion	3/152	13/18986	0.230769	28.8249	9.01557	0.000135658	0.00232631	0.00166101	CCKBR/KCNQ1/TFF2	3
GO:0032905	transforming growth factor beta1 production	3/152	13/18986	0.230769	28.8249	9.01557	0.000135658	0.00232631	0.00166101	THBS1/LUM/COL3A1	3
GO:0051918	negative regulation of fibrinolysis	3/152	13/18986	0.230769	28.8249	9.01557	0.000135658	0.00232631	0.00166101	SERPINE1/THBS1/PLAU	3
GO:0003179	heart valve morphogenesis	5/152	62/18986	0.0806452	10.0732	6.42845	0.000137965	0.00235294	0.00168002	CDH11/EMILIN1/SNAI2/ROBO1/NOTCH1	5
GO:0007435	salivary gland morphogenesis	4/152	34/18986	0.117647	14.695	7.18011	0.000151892	0.00255476	0.00182412	TGM2/SNAI2/TGFB3/NRP1	4
GO:0090022	regulation of neutrophil chemotaxis	4/152	34/18986	0.117647	14.695	7.18011	0.000151892	0.00255476	0.00182412	THBS4/TNFAIP6/MDK/CXCL8	4
GO:0045860	positive regulation of protein kinase activity	9/152	243/18986	0.037037	4.62622	5.11085	0.000152401	0.00255476	0.00182412	GREM1/THBS1/FBN1/NOX4/MMD/PDGFRB/ROBO1/CEMIP/CHI3L1	9
GO:0006721	terpenoid metabolic process	6/152	100/18986	0.06	7.49447	5.84965	0.000153073	0.00255476	0.00182412	ADH7/ALDH1A3/ALDH1A1/CYP2C9/AKR1C1/AKR1C3	6
GO:0051897	positive regulation of phosphatidylinositol 3-kinase/protein kinase B signal transduction	8/152	192/18986	0.0416667	5.2045	5.2603	0.000160216	0.00265012	0.00189221	FN1/THBS1/GPER1/NOX4/PDGFRB/ENG/AKR1C3/CHI3L1	8
GO:2000351	regulation of endothelial cell apoptotic process	5/152	64/18986	0.078125	9.75843	6.30505	0.000160484	0.00265012	0.00189221	SERPINE1/THBS1/GPER1/CD248/AKR1C3	5
GO:0001101	response to acid chemical	7/152	144/18986	0.0486111	6.07191	5.48839	0.000161441	0.00265187	0.00189346	COL1A1/COL1A2/COL3A1/MMP2/COL4A1/CEBPB/MMP3	7
GO:0061430	bone trabecula morphogenesis	3/152	14/18986	0.214286	26.766	8.66383	0.000171643	0.00277907	0.00198428	GREM1/COL1A1/MMP2	3
GO:0070141	response to UV-A	3/152	14/18986	0.214286	26.766	8.66383	0.000171643	0.00277907	0.00198428	MMP2/MMP3/MMP1	3
GO:0050769	positive regulation of neurogenesis	9/152	247/18986	0.0364372	4.5513	5.04683	0.000172242	0.00277907	0.00198428	FN1/PTPRZ1/GPER1/TGM2/NRP1/ROBO1/NOTCH1/MDK/MYB	9
GO:1905330	regulation of morphogenesis of an epithelium	5/152	65/18986	0.0769231	9.6083	6.24536	0.000172746	0.00277907	0.00198428	GREM1/GJA1/SNAI2/MDK/CXCL10	5
GO:0034308	primary alcohol metabolic process	6/152	103/18986	0.0582524	7.27619	5.73766	0.000180034	0.00286677	0.0020469	ADH7/SCNN1B/ALDH1A3/ALDH1A1/AKR1C1/AKR1C3	6
GO:0150115	cell-substrate junction organization	6/152	103/18986	0.0582524	7.27619	5.73766	0.000180034	0.00286677	0.0020469	GREM1/FN1/CDH11/THBS1/CORO1C/NRP1	6
GO:0055123	digestive system development	7/152	148/18986	0.0472973	5.90781	5.38464	0.00019122	0.00302943	0.00216304	CCKBR/COL3A1/ADA/KCNQ1/TGFB3/NOTCH1/CXCL8	7
GO:0030324	lung development	8/152	198/18986	0.040404	5.04678	5.14231	0.000197748	0.00310137	0.0022144	FBN1/COL3A1/LOX/ADA/TGFB3/NOTCH1/CHI3L1/MMP12	8
GO:0071466	cellular response to xenobiotic stimulus	8/152	198/18986	0.040404	5.04678	5.14231	0.000197748	0.00310137	0.0022144	ADA/KCNQ1/ABCC5/ALDH3A1/GSTA1/CYP2C9/AKR1C1/SLC28A2	8
GO:0070613	regulation of protein processing	5/152	67/18986	0.0746269	9.32148	6.12978	0.000199403	0.00311169	0.00222177	CWH43/SERPINE1/THBS1/PLAU/HPN	5
GO:0032102	negative regulation of response to external stimulus	12/152	437/18986	0.02746	3.42997	4.61675	0.000212013	0.00323153	0.00230734	GREM1/SERPINE1/THBS1/TNFAIP6/GPER1/PLAU/ADA/NRP1/ROBO1/NOTCH1/MDK/MMP12	12
GO:0007431	salivary gland development	4/152	37/18986	0.108108	13.5036	6.83907	0.000212318	0.00323153	0.00230734	TGM2/SNAI2/TGFB3/NRP1	4
GO:0003198	epithelial to mesenchymal transition involved in endocardial cushion formation	3/152	15/18986	0.2	24.9816	8.34707	0.000213295	0.00323153	0.00230734	SNAI2/ENG/NOTCH1	3
GO:0035791	platelet-derived growth factor receptor-beta signaling pathway	3/152	15/18986	0.2	24.9816	8.34707	0.000213295	0.00323153	0.00230734	PDGFRL/LOX/PDGFRB	3
GO:0038065	collagen-activated signaling pathway	3/152	15/18986	0.2	24.9816	8.34707	0.000213295	0.00323153	0.00230734	COL1A1/COL4A1/COL4A2	3
GO:0072148	epithelial cell fate commitment	3/152	15/18986	0.2	24.9816	8.34707	0.000213295	0.00323153	0.00230734	NRP1/NOTCH1/SOSTDC1	3
GO:0007369	gastrulation	8/152	202/18986	0.039604	4.94685	5.06626	0.000226571	0.00339965	0.00242738	INHBA/FN1/COL8A1/GJA1/MMP2/COL5A1/COL4A2/LEF1	8
GO:0030323	respiratory tube development	8/152	202/18986	0.039604	4.94685	5.06626	0.000226571	0.00339965	0.00242738	FBN1/COL3A1/LOX/ADA/TGFB3/NOTCH1/CHI3L1/MMP12	8
GO:0035909	aorta morphogenesis	4/152	38/18986	0.105263	13.1482	6.73407	0.000235827	0.00350484	0.00250249	COL3A1/PDGFRB/ENG/NOTCH1	4
GO:0071711	basement membrane organization	4/152	38/18986	0.105263	13.1482	6.73407	0.000235827	0.00350484	0.00250249	COL3A1/NID2/COL4A1/HPN	4
GO:0033674	positive regulation of kinase activity	9/152	258/18986	0.0348837	4.35725	4.87757	0.000238206	0.00352342	0.00251575	GREM1/THBS1/FBN1/NOX4/MMD/PDGFRB/ROBO1/CEMIP/CHI3L1	9
GO:0031099	regeneration	8/152	204/18986	0.0392157	4.89835	5.02899	0.000242224	0.00355144	0.00253576	FOLR1/GJA1/MMP2/NREP/CEBPB/NOTCH1/MDK/CLDN1	8
GO:0043491	phosphatidylinositol 3-kinase/protein kinase B signal transduction	10/152	317/18986	0.0315457	3.94031	4.74262	0.000242376	0.00355144	0.00253576	FN1/THBS1/GPER1/NOX4/LOX/PDGFRB/ENG/AKR1C3/CHI3L1/MMP3	10
GO:0072577	endothelial cell apoptotic process	5/152	70/18986	0.0714286	8.92199	5.96519	0.000245131	0.0035587	0.00254094	SERPINE1/THBS1/GPER1/CD248/AKR1C3	5
GO:0048144	fibroblast proliferation	6/152	109/18986	0.0550459	6.87566	5.52662	0.000245152	0.0035587	0.00254094	FN1/COL3A1/CD248/CDC6/CCNB1/MYB	6
GO:0050878	regulation of body fluid levels	11/152	381/18986	0.0288714	3.60626	4.6166	0.00025506	0.00368538	0.00263139	AQP4/SERPINE1/THBS1/GJA1/COL3A1/SCNN1B/EMILIN1/PLAU/ADA/GNAI2/FCER1G	11
GO:0030728	ovulation	3/152	16/18986	0.1875	23.4202	8.05976	0.000260979	0.00373879	0.00266953	INHBA/MMP2/HPGD	3
GO:0060323	head morphogenesis	4/152	39/18986	0.102564	12.8111	6.63295	0.000261153	0.00373879	0.00266953	COL1A1/MMP2/TGFB3/LEF1	4
GO:0001649	osteoblast differentiation	9/152	262/18986	0.0343511	4.29073	4.81836	0.000266876	0.00380329	0.00271558	GREM1/COL1A1/GJA1/TNFAIP6/LOX/SNAI2/CEBPB/NOTCH1/LEF1	9
GO:0044403	biological process involved in symbiotic interaction	10/152	322/18986	0.0310559	3.87913	4.68104	0.000274602	0.0038956	0.00278149	FN1/SCNN1B/LGALS1/STOM/NRP1/HPN/LEF1/TMPRSS2/CLDN1/CXCL8	10
GO:0048754	branching morphogenesis of an epithelial tube	7/152	158/18986	0.0443038	5.53389	5.14107	0.000285423	0.00403079	0.00287802	GREM1/COL4A1/NRP1/ENG/NOTCH1/LEF1/MDK	7
GO:0001953	negative regulation of cell-matrix adhesion	4/152	40/18986	0.1	12.4908	6.53547	0.000288374	0.00405412	0.00289468	SERPINE1/THBS1/CORO1C/MMP12	4
GO:0061035	regulation of cartilage development	5/152	73/18986	0.0684932	8.55534	5.8102	0.000298423	0.00415794	0.0029688	GREM1/CTSK/SNAI2/LOXL2/MDK	5
GO:1903317	regulation of protein maturation	5/152	73/18986	0.0684932	8.55534	5.8102	0.000298423	0.00415794	0.0029688	CWH43/SERPINE1/THBS1/PLAU/HPN	5
GO:0014812	muscle cell migration	6/152	114/18986	0.0526316	6.5741	5.36258	0.00031247	0.00431517	0.00308107	THBS4/SERPINE1/PLAU/NRP1/PDGFRB/MDK	6
GO:0006855	xenobiotic transmembrane transport	3/152	17/18986	0.176471	22.0426	7.79753	0.000315046	0.00431517	0.00308107	ABCC5/SLC28A2/ABCA8	3
GO:0072109	glomerular mesangium development	3/152	17/18986	0.176471	22.0426	7.79753	0.000315046	0.00431517	0.00308107	PDGFRB/CD34/NOTCH1	3
GO:0003203	endocardial cushion morphogenesis	4/152	41/18986	0.097561	12.1861	6.4414	0.000317572	0.00431517	0.00308107	SNAI2/ROBO1/ENG/NOTCH1	4
GO:0030514	negative regulation of BMP signaling pathway	5/152	74/18986	0.0675676	8.43972	5.76049	0.000318003	0.00431517	0.00308107	GREM1/FBN1/TNFAIP6/NOTCH1/SOSTDC1	5
GO:2000379	positive regulation of reactive oxygen species metabolic process	5/152	74/18986	0.0675676	8.43972	5.76049	0.000318003	0.00431517	0.00308107	THBS1/PDGFRB/GNAI2/AKR1C1/AKR1C3	5
GO:0045445	myoblast differentiation	6/152	115/18986	0.0521739	6.51693	5.33096	0.000327521	0.00442508	0.00315954	GREM1/LGALS1/NOTCH1/SOSTDC1/CXCL9/CXCL10	6
GO:0050729	positive regulation of inflammatory response	7/152	162/18986	0.0432099	5.39725	5.04939	0.000332228	0.00446932	0.00319113	C3/SERPINE1/LGALS1/OSMR/CEBPB/MDK/PLA2G2A	7
GO:0003170	heart valve development	5/152	75/18986	0.0666667	8.32719	5.71172	0.000338542	0.00453471	0.00323782	CDH11/EMILIN1/SNAI2/ROBO1/NOTCH1	5
GO:0002062	chondrocyte differentiation	6/152	116/18986	0.0517241	6.46075	5.2997	0.000343134	0.00457659	0.00326772	GREM1/COL3A1/TGFBI/SNAI2/LOXL2/MDK	6
GO:0034764	positive regulation of transmembrane transport	8/152	216/18986	0.037037	4.62622	4.81509	0.000355863	0.0047182	0.00336884	C3/GPER1/KCNQ1/CEMIP/CA2/CXCL9/HEPH/CXCL10	8
GO:2001236	regulation of extrinsic apoptotic signaling pathway	7/152	164/18986	0.0426829	5.33143	5.00468	0.000357835	0.0047182	0.00336884	INHBA/MAL/SERPINE1/THBS1/GPER1/SNAI2/NRP1	7
GO:0051960	regulation of nervous system development	12/152	463/18986	0.0259179	3.23735	4.3785	0.000358287	0.0047182	0.00336884	THBS2/FN1/PTPRZ1/GPER1/TGM2/SRPX2/NRP1/ROBO1/NOTCH1/LEF1/MDK/MYB	12
GO:0033631	cell-cell adhesion mediated by integrin	3/152	18/18986	0.166667	20.818	7.55685	0.00037584	0.00486721	0.00347523	VCAM1/ADA/PODXL	3
GO:0042574	retinal metabolic process	3/152	18/18986	0.166667	20.818	7.55685	0.00037584	0.00486721	0.00347523	ALDH1A3/AKR1C1/AKR1C3	3
GO:0051917	regulation of fibrinolysis	3/152	18/18986	0.166667	20.818	7.55685	0.00037584	0.00486721	0.00347523	SERPINE1/THBS1/PLAU	3
GO:0071895	odontoblast differentiation	3/152	18/18986	0.166667	20.818	7.55685	0.00037584	0.00486721	0.00347523	SERPINE1/CEBPB/LEF1	3
GO:0051281	positive regulation of release of sequestered calcium ion into cytosol	4/152	43/18986	0.0930233	11.6193	6.26272	0.000382229	0.00492949	0.0035197	GPER1/CEMIP/CXCL9/CXCL10	4
GO:0048592	eye morphogenesis	7/152	167/18986	0.0419162	5.23566	4.93898	0.000399189	0.00512703	0.00366074	COL8A1/FBN1/MFAP2/COL5A1/ALDH1A3/PPP2R3A/NOTCH1	7
GO:2001233	regulation of apoptotic signaling pathway	11/152	403/18986	0.0272953	3.4094	4.39196	0.000410466	0.00523742	0.00373956	INHBA/MAL/SERPINE1/THBS1/GPER1/MMP2/CTSK/SNAI2/NRP1/SLC25A4/GNAI2	11
GO:0006720	isoprenoid metabolic process	6/152	120/18986	0.05	6.24539	5.17827	0.000411507	0.00523742	0.00373956	ADH7/ALDH1A3/ALDH1A1/CYP2C9/AKR1C1/AKR1C3	6
GO:0007584	response to nutrient	7/152	168/18986	0.0416667	5.2045	4.91742	0.000413792	0.00523742	0.00373956	COL1A1/FOLR1/VCAM1/SNAI2/GNAI2/CXCL10/AKR1C3	7
GO:0071356	cellular response to tumor necrosis factor	8/152	221/18986	0.0361991	4.52155	4.73055	0.000414529	0.00523742	0.00373956	COL1A1/THBS1/GPER1/CTSK/VCAM1/CLDN1/CXCL8/CHI3L1	8
GO:0042119	neutrophil activation	4/152	44/18986	0.0909091	11.3553	6.17775	0.000417852	0.00523742	0.00373956	SCNN1B/FCER1G/CXCL8/PLA2G2A	4
GO:0060563	neuroepithelial cell differentiation	4/152	44/18986	0.0909091	11.3553	6.17775	0.000417852	0.00523742	0.00373956	SERPINE1/CEBPB/NOTCH1/LEF1	4
GO:0048545	response to steroid hormone	10/152	340/18986	0.0294118	3.67376	4.46915	0.000421897	0.00526697	0.00376066	INHBA/COL1A1/THBS1/SCNN1B/GPER1/PMEPA1/LOX/TGFB3/CLDN1/AKR1C3	10
GO:0060977	coronary vasculature morphogenesis	3/152	19/18986	0.157895	19.7223	7.33487	0.000443697	0.00548064	0.00391323	NRP1/PDGFRB/NOTCH1	3
GO:0071636	positive regulation of transforming growth factor beta production	3/152	19/18986	0.157895	19.7223	7.33487	0.000443697	0.00548064	0.00391323	THBS1/LUM/MYB	3
GO:1990845	adaptive thermogenesis	7/152	170/18986	0.0411765	5.14327	4.87483	0.000444281	0.00548064	0.00391323	CKB/GJA1/MFAP2/SLC25A4/CEBPB/NOTCH1/ALDH1A1	7
GO:0043277	apoptotic cell clearance	4/152	45/18986	0.0888889	11.1029	6.09548	0.000455784	0.00556761	0.00397532	C3/THBS1/TGM2/MFGE8	4
GO:1990776	response to angiotensin	4/152	45/18986	0.0888889	11.1029	6.09548	0.000455784	0.00556761	0.00397532	INHBA/COL3A1/CA2/CDC6	4
GO:0014032	neural crest cell development	5/152	80/18986	0.0625	7.80674	5.48075	0.000456683	0.00556761	0.00397532	FN1/FOLR1/CORO1C/SNAI2/NRP1	5
GO:0030509	BMP signaling pathway	7/152	172/18986	0.0406977	5.08346	4.8329	0.000476539	0.00578707	0.00413202	GREM1/FBN1/TNFAIP6/ENG/NOTCH1/SOSTDC1/LEF1	7
GO:0030510	regulation of BMP signaling pathway	6/152	124/18986	0.0483871	6.04393	5.06223	0.000490086	0.00586038	0.00418436	GREM1/FBN1/TNFAIP6/ENG/NOTCH1/SOSTDC1	6
GO:0031640	killing of cells of another organism	6/152	124/18986	0.0483871	6.04393	5.06223	0.000490086	0.00586038	0.00418436	SCNN1B/CXCL8/PLA2G2A/CXCL1/CXCL9/CXCL10	6
GO:0141061	disruption of cell in another organism	6/152	124/18986	0.0483871	6.04393	5.06223	0.000490086	0.00586038	0.00418436	SCNN1B/CXCL8/PLA2G2A/CXCL1/CXCL9/CXCL10	6
GO:1903707	negative regulation of hemopoiesis	6/152	124/18986	0.0483871	6.04393	5.06223	0.000490086	0.00586038	0.00418436	INHBA/FBN1/TNFAIP6/LGALS1/SNAI2/MDK	6
GO:0003151	outflow tract morphogenesis	5/152	82/18986	0.0609756	7.61634	5.39391	0.000511741	0.00609596	0.00435257	FOLR1/NRP1/ROBO1/ENG/NOTCH1	5
GO:0043542	endothelial cell migration	9/152	287/18986	0.0313589	3.91697	4.47322	0.000518346	0.00611176	0.00436385	GREM1/SPARC/THBS1/SRPX2/SNAI2/LOXL2/NRP1/ROBO1/NOTCH1	9
GO:0061298	retina vasculature development in camera-type eye	3/152	20/18986	0.15	18.7362	7.12924	0.000518941	0.00611176	0.00436385	COL4A1/NRP1/PDGFRB	3
GO:1901739	regulation of myoblast fusion	3/152	20/18986	0.15	18.7362	7.12924	0.000518941	0.00611176	0.00436385	EHD2/CXCL9/CXCL10	3
GO:1902622	regulation of neutrophil migration	4/152	47/18986	0.0851064	10.6305	5.93845	0.000538906	0.00632303	0.0045147	THBS4/TNFAIP6/MDK/CXCL8	4
GO:0141060	disruption of anatomical structure in another organism	6/152	127/18986	0.0472441	5.90116	4.97849	0.000556329	0.00650301	0.00464321	SCNN1B/CXCL8/PLA2G2A/CXCL1/CXCL9/CXCL10	6
GO:0001523	retinoid metabolic process	5/152	84/18986	0.0595238	7.43499	5.30994	0.000571647	0.00665713	0.00475325	ADH7/ALDH1A3/ALDH1A1/AKR1C1/AKR1C3	5
GO:0042063	gliogenesis	10/152	355/18986	0.028169	3.51853	4.30328	0.000590245	0.00684816	0.00488964	MAL/PTPRZ1/COL3A1/VIM/MXRA8/NOTCH1/LEF1/MDK/FA2H/MYB	10
GO:0002544	chronic inflammatory response	3/152	21/18986	0.142857	17.844	6.93799	0.000601889	0.00695029	0.00496257	THBS1/VCAM1/CEBPB	3
GO:0048041	focal adhesion assembly	5/152	85/18986	0.0588235	7.34752	5.26899	0.000603502	0.00695029	0.00496257	GREM1/CDH11/THBS1/CORO1C/NRP1	5
GO:0006693	prostaglandin metabolic process	4/152	49/18986	0.0816327	10.1966	5.7906	0.000632272	0.00719945	0.00514047	HPGD/GSTA1/AKR1C1/AKR1C3	4
GO:0035272	exocrine system development	4/152	49/18986	0.0816327	10.1966	5.7906	0.000632272	0.00719945	0.00514047	TGM2/SNAI2/TGFB3/NRP1	4
GO:0035850	epithelial cell differentiation involved in kidney development	4/152	49/18986	0.0816327	10.1966	5.7906	0.000632272	0.00719945	0.00514047	GREM1/CD34/PODXL/NOTCH1	4
GO:0001570	vasculogenesis	5/152	86/18986	0.0581395	7.26209	5.22869	0.00063667	0.00719945	0.00514047	NRP1/PDGFRB/CD34/ENG/NOTCH1	5
GO:0048864	stem cell development	5/152	86/18986	0.0581395	7.26209	5.22869	0.00063667	0.00719945	0.00514047	FN1/FOLR1/CORO1C/SNAI2/NRP1	5
GO:1903034	regulation of response to wounding	7/152	181/18986	0.038674	4.83069	4.65196	0.000645597	0.00727403	0.00519372	SERPINE1/THBS1/EMILIN1/PLAU/MDK/CLDN1/DUOX2	7
GO:0045859	regulation of protein kinase activity	11/152	427/18986	0.0257611	3.21777	4.16398	0.000663922	0.0074536	0.00532193	GREM1/THBS1/FBN1/NOX4/MMD/CORO1C/PDGFRB/ROBO1/CEMIP/CDC6/CHI3L1	11
GO:0003014	renal system process	6/152	132/18986	0.0454545	5.67763	4.8447	0.000681985	0.00758602	0.00541648	AQP4/SCNN1B/KCNQ1/CD34/GNAI2/AKR1C3	6
GO:0006692	prostanoid metabolic process	4/152	50/18986	0.08	9.99263	5.71983	0.000683009	0.00758602	0.00541648	HPGD/GSTA1/AKR1C1/AKR1C3	4
GO:0060976	coronary vasculature development	4/152	50/18986	0.08	9.99263	5.71983	0.000683009	0.00758602	0.00541648	GPER1/NRP1/PDGFRB/NOTCH1	4
GO:0043010	camera-type eye development	10/152	362/18986	0.0276243	3.45049	4.2289	0.000686004	0.00759226	0.00542094	INHBA/COL8A1/GJA1/FBN1/COL4A1/ALDH1A3/VIM/NRP1/PDGFRB/NOTCH1	10
GO:0060004	reflex	3/152	22/18986	0.136364	17.0329	6.75949	0.000692848	0.00761401	0.00543647	GJA1/ALDH1A3/HPN	3
GO:0060445	branching involved in salivary gland morphogenesis	3/152	22/18986	0.136364	17.0329	6.75949	0.000692848	0.00761401	0.00543647	TGM2/SNAI2/NRP1	3
GO:0003002	regionalization	11/152	430/18986	0.0255814	3.19532	4.13662	0.000703236	0.00770105	0.00549862	GREM1/C3/FOLR1/GJA1/PPP2R3A/NRP1/ROBO1/ENG/NOTCH1/SOSTDC1/LEF1	11
GO:0071772	response to BMP	7/152	184/18986	0.0380435	4.75193	4.59428	0.000711462	0.00773684	0.00552417	GREM1/FBN1/TNFAIP6/ENG/NOTCH1/SOSTDC1/LEF1	7
GO:0071773	cellular response to BMP stimulus	7/152	184/18986	0.0380435	4.75193	4.59428	0.000711462	0.00773684	0.00552417	GREM1/FBN1/TNFAIP6/ENG/NOTCH1/SOSTDC1/LEF1	7
GO:0042692	muscle cell differentiation	11/152	432/18986	0.025463	3.18053	4.11851	0.000730508	0.00791637	0.00565236	GREM1/GPER1/NOX4/LOX/PDGFRB/ENG/EHD2/NOTCH1/XK/CXCL9/CXCL10	11
GO:0019730	antimicrobial humoral response	7/152	185/18986	0.0378378	4.72624	4.57533	0.000734563	0.00792694	0.00565991	MMP7/CXCL8/CXCL1/CXCL9/REG1A/CXCL10/DMBT1	7
GO:0038084	vascular endothelial growth factor signaling pathway	4/152	51/18986	0.0784314	9.7967	5.65103	0.000736563	0.00792694	0.00565991	EMILIN1/NRP1/PDGFRB/ROBO1	4
GO:0016101	diterpenoid metabolic process	5/152	89/18986	0.0561798	7.0173	5.11159	0.000744398	0.00795717	0.00568149	ADH7/ALDH1A3/ALDH1A1/AKR1C1/AKR1C3	5
GO:1903706	regulation of hemopoiesis	11/152	433/18986	0.0254042	3.17318	4.10949	0.000744471	0.00795717	0.00568149	INHBA/FBN1/TNFAIP6/LGALS1/LOX/SNAI2/ADA/CEBPB/LEF1/MDK/MYB	11
GO:0072593	reactive oxygen species metabolic process	8/152	242/18986	0.0330579	4.12919	4.40113	0.000753015	0.00802102	0.00572708	THBS1/NOX4/PDGFRB/GNAI2/AKR1C1/DUOX2/AKR1C3/MMP3	8
GO:0034612	response to tumor necrosis factor	8/152	243/18986	0.0329218	4.11219	4.38638	0.000773461	0.00819541	0.00585159	COL1A1/THBS1/GPER1/CTSK/VCAM1/CLDN1/CXCL8/CHI3L1	8
GO:0051347	positive regulation of transferase activity	9/152	304/18986	0.0296053	3.69793	4.26002	0.000781467	0.00819541	0.00585159	GREM1/THBS1/FBN1/NOX4/MMD/PDGFRB/ROBO1/CEMIP/CHI3L1	9
GO:0046849	bone remodeling	5/152	90/18986	0.0555556	6.93933	5.07375	0.000783164	0.00819541	0.00585159	GREM1/GJA1/NOX4/CTSK/MDK	5
GO:0048145	regulation of fibroblast proliferation	5/152	90/18986	0.0555556	6.93933	5.07375	0.000783164	0.00819541	0.00585159	FN1/CD248/CDC6/CCNB1/MYB	5
GO:0006590	thyroid hormone generation	3/152	23/18986	0.130435	16.2923	6.59235	0.000792117	0.00819541	0.00585159	CTSK/HPN/DUOX2	3
GO:0003197	endocardial cushion development	4/152	52/18986	0.0769231	9.6083	5.58411	0.000793019	0.00819541	0.00585159	SNAI2/ROBO1/ENG/NOTCH1	4
GO:0010171	body morphogenesis	4/152	52/18986	0.0769231	9.6083	5.58411	0.000793019	0.00819541	0.00585159	COL1A1/MMP2/TGFB3/LEF1	4
GO:0036230	granulocyte activation	4/152	52/18986	0.0769231	9.6083	5.58411	0.000793019	0.00819541	0.00585159	SCNN1B/FCER1G/CXCL8/PLA2G2A	4
GO:0042572	retinol metabolic process	4/152	52/18986	0.0769231	9.6083	5.58411	0.000793019	0.00819541	0.00585159	ADH7/ALDH1A3/ALDH1A1/AKR1C3	4
GO:0030879	mammary gland development	6/152	136/18986	0.0441176	5.51064	4.74251	0.000797481	0.00821432	0.00586509	GJA1/TGFB3/ROBO1/CEBPB/SOSTDC1/LEF1	6
GO:0050727	regulation of inflammatory response	11/152	438/18986	0.0251142	3.13696	4.06481	0.000817662	0.00839448	0.00599373	C3/SERPINE1/TNFAIP6/GPER1/LGALS1/OSMR/ADA/CEBPB/MDK/PLA2G2A/MMP3	11
GO:0032330	regulation of chondrocyte differentiation	4/152	53/18986	0.0754717	9.42701	5.51896	0.000852464	0.00869457	0.006208	GREM1/SNAI2/LOXL2/MDK	4
GO:1904707	positive regulation of vascular associated smooth muscle cell proliferation	4/152	53/18986	0.0754717	9.42701	5.51896	0.000852464	0.00869457	0.006208	GJA1/MMP2/GNAI2/HPGD	4
GO:0048771	tissue remodeling	7/152	191/18986	0.0366492	4.57778	4.46441	0.000885937	0.00900654	0.00643075	GREM1/THBS4/GJA1/MMP2/NOX4/CTSK/MDK	7
GO:0006959	humoral immune response	9/152	310/18986	0.0290323	3.62636	4.18841	0.00089696	0.00906082	0.0064695	C3/NOTCH1/MMP7/CXCL8/CXCL1/CXCL9/REG1A/CXCL10/DMBT1	9
GO:0072574	hepatocyte proliferation	3/152	24/18986	0.125	15.6135	6.43537	0.000899985	0.00906082	0.0064695	HPN/CEBPB/MDK	3
GO:0072575	epithelial cell proliferation involved in liver morphogenesis	3/152	24/18986	0.125	15.6135	6.43537	0.000899985	0.00906082	0.0064695	HPN/CEBPB/MDK	3
GO:0014033	neural crest cell differentiation	5/152	93/18986	0.0537634	6.71548	4.96363	0.000908532	0.00908823	0.00648907	FN1/FOLR1/CORO1C/SNAI2/NRP1	5
GO:0014910	regulation of smooth muscle cell migration	5/152	93/18986	0.0537634	6.71548	4.96363	0.000908532	0.00908823	0.00648907	SERPINE1/PLAU/NRP1/PDGFRB/MDK	5
GO:0048286	lung alveolus development	4/152	54/18986	0.0740741	9.25244	5.45553	0.000914982	0.00912351	0.00651427	FBN1/ADA/TGFB3/MMP12	4
GO:0061041	regulation of wound healing	6/152	140/18986	0.0428571	5.3532	4.64428	0.000927535	0.00921922	0.0065826	SERPINE1/THBS1/EMILIN1/PLAU/CLDN1/DUOX2	6
GO:0051152	positive regulation of smooth muscle cell differentiation	3/152	25/18986	0.12	14.9889	6.28753	0.00101674	0.0100419	0.00716998	GPER1/ENG/NOTCH1	3
GO:0090023	positive regulation of neutrophil chemotaxis	3/152	25/18986	0.12	14.9889	6.28753	0.00101674	0.0100419	0.00716998	THBS4/MDK/CXCL8	3
GO:0050767	regulation of neurogenesis	10/152	383/18986	0.0261097	3.2613	4.01627	0.00105317	0.0103689	0.0074035	FN1/PTPRZ1/GPER1/TGM2/NRP1/ROBO1/NOTCH1/LEF1/MDK/MYB	10
GO:1904064	positive regulation of cation transmembrane transport	6/152	144/18986	0.0416667	5.2045	4.54975	0.00107334	0.0105343	0.00752157	GPER1/KCNQ1/CEMIP/CXCL9/HEPH/CXCL10	6
GO:0001755	neural crest cell migration	4/152	57/18986	0.0701754	8.76547	5.27469	0.00112184	0.0109415	0.0078123	FN1/FOLR1/CORO1C/NRP1	4
GO:0002686	negative regulation of leukocyte migration	4/152	57/18986	0.0701754	8.76547	5.27469	0.00112184	0.0109415	0.0078123	GREM1/TNFAIP6/EMILIN1/ADA	4
GO:0003148	outflow tract septum morphogenesis	3/152	26/18986	0.115385	14.4124	6.14797	0.00114264	0.0110751	0.00790771	NRP1/ROBO1/ENG	3
GO:0072576	liver morphogenesis	3/152	26/18986	0.115385	14.4124	6.14797	0.00114264	0.0110751	0.00790771	HPN/CEBPB/MDK	3
GO:0001889	liver development	6/152	147/18986	0.0408163	5.09828	4.48113	0.00119378	0.0113256	0.00808658	ADA/HPN/CEBPB/NOTCH1/MDK/CLDN1	6
GO:0009799	specification of symmetry	6/152	147/18986	0.0408163	5.09828	4.48113	0.00119378	0.0113256	0.00808658	GREM1/FOLR1/GJA1/ENG/NOTCH1/SOSTDC1	6
GO:0009855	determination of bilateral symmetry	6/152	147/18986	0.0408163	5.09828	4.48113	0.00119378	0.0113256	0.00808658	GREM1/FOLR1/GJA1/ENG/NOTCH1/SOSTDC1	6
GO:0071675	regulation of mononuclear cell migration	6/152	147/18986	0.0408163	5.09828	4.48113	0.00119378	0.0113256	0.00808658	GREM1/SERPINE1/THBS1/EMILIN1/MDK/CXCL10	6
GO:0001541	ovarian follicle development	4/152	58/18986	0.0689655	8.61434	5.21735	0.00119752	0.0113256	0.00808658	INHBA/TNFAIP6/MMP2/CEBPB	4
GO:0031638	zymogen activation	4/152	58/18986	0.0689655	8.61434	5.21735	0.00119752	0.0113256	0.00808658	SERPINE1/THBS1/PLAU/HPN	4
GO:0061005	cell differentiation involved in kidney development	4/152	58/18986	0.0689655	8.61434	5.21735	0.00119752	0.0113256	0.00808658	GREM1/CD34/PODXL/NOTCH1	4
GO:2001238	positive regulation of extrinsic apoptotic signaling pathway	4/152	58/18986	0.0689655	8.61434	5.21735	0.00119752	0.0113256	0.00808658	INHBA/MAL/THBS1/GPER1	4
GO:0010720	positive regulation of cell development	11/152	460/18986	0.023913	2.98693	3.87548	0.00121455	0.0114175	0.0081522	FN1/PTPRZ1/GPER1/TGM2/ADA/NRP1/ROBO1/NOTCH1/LEF1/MDK/MYB	11
GO:0043549	regulation of kinase activity	11/152	460/18986	0.023913	2.98693	3.87548	0.00121455	0.0114175	0.0081522	GREM1/THBS1/FBN1/NOX4/MMD/CORO1C/PDGFRB/ROBO1/CEMIP/CDC6/CHI3L1	11
GO:0014909	smooth muscle cell migration	5/152	100/18986	0.05	6.24539	4.72459	0.00125861	0.0117464	0.00838702	SERPINE1/PLAU/NRP1/PDGFRB/MDK	5
GO:0048008	platelet-derived growth factor receptor signaling pathway	4/152	59/18986	0.0677966	8.46833	5.16136	0.0012767	0.0117464	0.00838702	PDGFRL/LOX/NRP1/PDGFRB	4
GO:0090497	mesenchymal cell migration	4/152	59/18986	0.0677966	8.46833	5.16136	0.0012767	0.0117464	0.00838702	FN1/FOLR1/CORO1C/NRP1	4
GO:0042730	fibrinolysis	3/152	27/18986	0.111111	13.8787	6.0159	0.00127797	0.0117464	0.00838702	SERPINE1/THBS1/PLAU	3
GO:0045662	negative regulation of myoblast differentiation	3/152	27/18986	0.111111	13.8787	6.0159	0.00127797	0.0117464	0.00838702	NOTCH1/SOSTDC1/CXCL10	3
GO:0060343	trabecula formation	3/152	27/18986	0.111111	13.8787	6.0159	0.00127797	0.0117464	0.00838702	GREM1/COL1A1/MMP2	3
GO:0071624	positive regulation of granulocyte chemotaxis	3/152	27/18986	0.111111	13.8787	6.0159	0.00127797	0.0117464	0.00838702	THBS4/MDK/CXCL8	3
GO:0090090	negative regulation of canonical Wnt signaling pathway	6/152	149/18986	0.0402685	5.02985	4.43641	0.00127964	0.0117464	0.00838702	GREM1/SNAI2/PPP2R3A/NOTCH1/SOSTDC1/MDK	6
GO:0061008	hepaticobiliary system development	6/152	150/18986	0.04	4.99632	4.41435	0.00132431	0.0121207	0.00865431	ADA/HPN/CEBPB/NOTCH1/MDK/CLDN1	6
GO:0010001	glial cell differentiation	8/152	267/18986	0.0299625	3.74256	4.05439	0.00141464	0.0128953	0.00920738	MAL/PTPRZ1/VIM/MXRA8/NOTCH1/LEF1/MDK/FA2H	8
GO:0002687	positive regulation of leukocyte migration	6/152	152/18986	0.0394737	4.93057	4.37081	0.00141721	0.0128953	0.00920738	THBS4/SERPINE1/THBS1/MDK/CXCL8/CXCL10	6
GO:0150146	cell junction disassembly	3/152	28/18986	0.107143	13.383	5.89066	0.00142297	0.0129101	0.00921794	C3/SNAI2/TGFB3	3
GO:0008585	female gonad development	5/152	103/18986	0.0485437	6.06349	4.62902	0.00143573	0.0129506	0.00924682	INHBA/TNFAIP6/MMP2/CEBPB/NOTCH1	5
GO:0070167	regulation of biomineral tissue development	5/152	103/18986	0.0485437	6.06349	4.62902	0.00143573	0.0129506	0.00924682	ASPN/GREM1/GJA1/CEBPB/NOTCH1	5
GO:0060070	canonical Wnt signaling pathway	9/152	332/18986	0.0271084	3.38606	3.94021	0.00144504	0.0129532	0.00924873	GREM1/COL1A1/FOLR1/SNAI2/PPP2R3A/NOTCH1/SOSTDC1/LEF1/MDK	9
GO:0072001	renal system development	9/152	332/18986	0.0271084	3.38606	3.94021	0.00144504	0.0129532	0.00924873	GREM1/FBN1/COL4A1/NRP1/PDGFRB/CD34/PODXL/NOTCH1/HPGD	9
GO:1901888	regulation of cell junction assembly	8/152	268/18986	0.0298507	3.72859	4.04141	0.00144847	0.0129532	0.00924873	GREM1/THBS2/THBS1/CORO1C/SRPX2/SNAI2/NRP1/CLDN1	8
GO:2000377	regulation of reactive oxygen species metabolic process	6/152	153/18986	0.0392157	4.89835	4.34933	0.00146548	0.0130306	0.00930399	THBS1/PDGFRB/GNAI2/AKR1C1/AKR1C3/MMP3	6
GO:2001235	positive regulation of apoptotic signaling pathway	6/152	153/18986	0.0392157	4.89835	4.34933	0.00146548	0.0130306	0.00930399	INHBA/MAL/THBS1/GPER1/MMP2/CTSK	6
GO:0071216	cellular response to biotic stimulus	8/152	269/18986	0.0297398	3.71473	4.02848	0.00148294	0.0131485	0.00938812	SERPINE1/VIM/NOTCH1/CXCL8/CXCL1/CXCL9/CXCL10/MMP3	8
GO:1905517	macrophage migration	4/152	62/18986	0.0645161	8.05857	5.00106	0.00153611	0.0135813	0.00969716	THBS1/MMP2/EMILIN1/MDK	4
GO:0042403	thyroid hormone metabolic process	3/152	29/18986	0.103448	12.9215	5.77167	0.0015779	0.0138722	0.00990484	CTSK/HPN/DUOX2	3
GO:0060142	regulation of syncytium formation by plasma membrane fusion	3/152	29/18986	0.103448	12.9215	5.77167	0.0015779	0.0138722	0.00990484	EHD2/CXCL9/CXCL10	3
GO:0007389	pattern specification process	11/152	476/18986	0.0231092	2.88653	3.74472	0.00159344	0.0139694	0.0099743	GREM1/C3/FOLR1/GJA1/PPP2R3A/NRP1/ROBO1/ENG/NOTCH1/SOSTDC1/LEF1	11
GO:0051893	regulation of focal adhesion assembly	4/152	63/18986	0.0634921	7.93066	4.95001	0.00163016	0.0142115	0.0101471	GREM1/THBS1/CORO1C/NRP1	4
GO:0090109	regulation of cell-substrate junction assembly	4/152	63/18986	0.0634921	7.93066	4.95001	0.00163016	0.0142115	0.0101471	GREM1/THBS1/CORO1C/NRP1	4
GO:0003007	heart morphogenesis	8/152	274/18986	0.0291971	3.64695	3.96475	0.00166519	0.0144765	0.0103363	FOLR1/GJA1/COL5A1/SNAI2/NRP1/ROBO1/ENG/NOTCH1	8
GO:0034767	positive regulation of monoatomic ion transmembrane transport	6/152	157/18986	0.0382166	4.77355	4.26523	0.00167122	0.0144885	0.0103449	GPER1/KCNQ1/CEMIP/CXCL9/HEPH/CXCL10	6
GO:0046545	development of primary female sexual characteristics	5/152	107/18986	0.046729	5.83682	4.50731	0.00169962	0.0146479	0.0104587	INHBA/TNFAIP6/MMP2/CEBPB/NOTCH1	5
GO:0043269	regulation of monoatomic ion transport	11/152	480/18986	0.0229167	2.86247	3.71287	0.00170193	0.0146479	0.0104587	GPER1/NEDD4L/KCNQ1/STOM/PDGFRB/GNAI2/CEMIP/CA2/CXCL9/HEPH/CXCL10	11
GO:0097305	response to alcohol	8/152	275/18986	0.0290909	3.63368	3.95219	0.00170368	0.0146479	0.0104587	INHBA/ADH7/SCNN1B/CTSK/VCAM1/HPGD/CLDN1/AKR1C3	8
GO:0060828	regulation of canonical Wnt signaling pathway	8/152	276/18986	0.0289855	3.62052	3.93968	0.00174287	0.0148226	0.0105834	GREM1/COL1A1/FOLR1/SNAI2/PPP2R3A/NOTCH1/SOSTDC1/MDK	8
GO:0010955	negative regulation of protein processing	3/152	30/18986	0.1	12.4908	5.65839	0.00174299	0.0148226	0.0105834	SERPINE1/THBS1/PLAU	3
GO:0070168	negative regulation of biomineral tissue development	3/152	30/18986	0.1	12.4908	5.65839	0.00174299	0.0148226	0.0105834	ASPN/GREM1/NOTCH1	3
GO:0072012	glomerulus vasculature development	3/152	30/18986	0.1	12.4908	5.65839	0.00174299	0.0148226	0.0105834	PDGFRB/CD34/NOTCH1	3
GO:0043270	positive regulation of monoatomic ion transport	7/152	215/18986	0.0325581	4.06677	4.06268	0.00175312	0.0148681	0.010616	GPER1/KCNQ1/PDGFRB/CEMIP/CXCL9/HEPH/CXCL10	7
GO:0050679	positive regulation of epithelial cell proliferation	7/152	216/18986	0.0324074	4.04794	4.04722	0.00179991	0.0152237	0.0108698	THBS4/NRP1/HPN/NOTCH1/MDK/CLDN1/MMP12	7
GO:0048524	positive regulation of viral process	4/152	65/18986	0.0615385	7.68664	4.85119	0.00183013	0.0153958	0.0109927	LGALS1/STOM/NOTCH1/TMPRSS2	4
GO:0051057	positive regulation of small GTPase mediated signal transduction	4/152	65/18986	0.0615385	7.68664	4.85119	0.00183013	0.0153958	0.0109927	COL3A1/TGM2/ROBO1/NOTCH1	4
GO:0008277	regulation of G protein-coupled receptor signaling pathway	6/152	160/18986	0.0375	4.68405	4.20399	0.00183939	0.0154306	0.0110176	C3/GPER1/ADA/ROBO1/GNAI2/CXCL8	6
GO:0090100	positive regulation of transmembrane receptor protein serine/threonine kinase signaling pathway	5/152	109/18986	0.0458716	5.72972	4.44875	0.00184416	0.0154306	0.0110176	INHBA/THBS1/TGFB3/ENG/NOTCH1	5
GO:0034762	regulation of transmembrane transport	11/152	487/18986	0.0225873	2.82133	3.65792	0.00190632	0.0158924	0.0113473	C3/THBS1/GPER1/NEDD4L/KCNQ1/STOM/CEMIP/CA2/CXCL9/HEPH/CXCL10	11
GO:0071295	cellular response to vitamin	3/152	31/18986	0.0967742	12.0879	5.55038	0.00191849	0.0158924	0.0113473	COL1A1/FOLR1/SNAI2	3
GO:0090025	regulation of monocyte chemotaxis	3/152	31/18986	0.0967742	12.0879	5.55038	0.00191849	0.0158924	0.0113473	GREM1/SERPINE1/CXCL10	3
GO:0048709	oligodendrocyte differentiation	5/152	110/18986	0.0454545	5.67763	4.42001	0.00191971	0.0158924	0.0113473	MAL/PTPRZ1/NOTCH1/MDK/FA2H	5
GO:0001947	heart looping	4/152	66/18986	0.0606061	7.57018	4.80335	0.00193622	0.0159292	0.0113736	FOLR1/GJA1/ENG/NOTCH1	4
GO:0045744	negative regulation of G protein-coupled receptor signaling pathway	4/152	66/18986	0.0606061	7.57018	4.80335	0.00193622	0.0159292	0.0113736	ADA/ROBO1/GNAI2/CXCL8	4
GO:0045637	regulation of myeloid cell differentiation	7/152	219/18986	0.0319635	3.99249	4.00141	0.00194615	0.0159292	0.0113736	INHBA/FBN1/TNFAIP6/LOX/CEBPB/LEF1/MYB	7
GO:0050866	negative regulation of cell activation	7/152	219/18986	0.0319635	3.99249	4.00141	0.00194615	0.0159292	0.0113736	INHBA/FN1/GPER1/LGALS1/EMILIN1/CEBPB/MDK	7
GO:0010721	negative regulation of cell development	8/152	281/18986	0.0284698	3.5561	3.878	0.00194968	0.0159292	0.0113736	INHBA/FBN1/TNFAIP6/LGALS1/SNAI2/NRP1/NOTCH1/MDK	8
GO:0030111	regulation of Wnt signaling pathway	9/152	349/18986	0.025788	3.22112	3.76229	0.00203132	0.0165529	0.0118189	GREM1/COL1A1/FOLR1/SNAI2/PPP2R3A/NOTCH1/SOSTDC1/LEF1/MDK	9
GO:0002313	mature B cell differentiation involved in immune response	3/152	32/18986	0.09375	11.7101	5.44721	0.00210462	0.0169729	0.0121188	LGALS1/ADA/CDH17	3
GO:0035767	endothelial cell chemotaxis	3/152	32/18986	0.09375	11.7101	5.44721	0.00210462	0.0169729	0.0121188	THBS1/NRP1/NOTCH1	3
GO:0061037	negative regulation of cartilage development	3/152	32/18986	0.09375	11.7101	5.44721	0.00210462	0.0169729	0.0121188	GREM1/CTSK/SNAI2	3
GO:1903318	negative regulation of protein maturation	3/152	32/18986	0.09375	11.7101	5.44721	0.00210462	0.0169729	0.0121188	SERPINE1/THBS1/PLAU	3
GO:0150116	regulation of cell-substrate junction organization	4/152	68/18986	0.0588235	7.34752	4.71061	0.00216103	0.0173829	0.0124116	GREM1/THBS1/CORO1C/NRP1	4
GO:0033559	unsaturated fatty acid metabolic process	5/152	114/18986	0.0438596	5.47842	4.30848	0.00224471	0.0180096	0.012859	HPGD/GSTA1/CYP2C9/AKR1C1/AKR1C3	5
GO:0030193	regulation of blood coagulation	4/152	69/18986	0.057971	7.24104	4.66564	0.00227992	0.0182452	0.0130272	SERPINE1/THBS1/EMILIN1/PLAU	4
GO:0042573	retinoic acid metabolic process	3/152	33/18986	0.0909091	11.3553	5.34854	0.0023016	0.0183368	0.0130926	ADH7/ALDH1A3/AKR1C3	3
GO:0045785	positive regulation of cell adhesion	11/152	499/18986	0.0220441	2.75348	3.56594	0.00230311	0.0183368	0.0130926	FN1/COL8A1/LGALS1/VCAM1/EMILIN1/TGM2/ADA/NRP1/PODXL/LEF1/MDK	11
GO:0002285	lymphocyte activation involved in immune response	7/152	227/18986	0.030837	3.85179	3.88312	0.0023814	0.0189118	0.0135032	LGALS1/ADA/LEF1/MDK/FCER1G/MYB/CDH17	7
GO:0071222	cellular response to lipopolysaccharide	7/152	228/18986	0.0307018	3.83489	3.86871	0.00244068	0.0193334	0.0138042	SERPINE1/VIM/CXCL8/CXCL1/CXCL9/CXCL10/MMP3	7
GO:0030212	hyaluronan metabolic process	3/152	34/18986	0.0882353	11.0213	5.25401	0.00250964	0.0198096	0.0141442	TNFAIP6/ABCC5/CEMIP	3
GO:1902106	negative regulation of leukocyte differentiation	5/152	117/18986	0.042735	5.33794	4.22823	0.00251349	0.0198096	0.0141442	INHBA/FBN1/TNFAIP6/LGALS1/MDK	5
GO:0061371	determination of heart left/right asymmetry	4/152	71/18986	0.056338	7.03706	4.57834	0.00253108	0.019848	0.0141716	FOLR1/GJA1/ENG/NOTCH1	4
GO:1900046	regulation of hemostasis	4/152	71/18986	0.056338	7.03706	4.57834	0.00253108	0.019848	0.0141716	SERPINE1/THBS1/EMILIN1/PLAU	4
GO:0071674	mononuclear cell migration	7/152	231/18986	0.030303	3.78509	3.82598	0.00262539	0.0204138	0.0145756	GREM1/SERPINE1/THBS1/MMP2/EMILIN1/MDK/CXCL10	7
GO:0006066	alcohol metabolic process	9/152	363/18986	0.0247934	3.09689	3.62376	0.00264509	0.0204138	0.0145756	ADH7/SCNN1B/GPER1/ALDH1A3/MOXD1/ALDH1A1/CYP2C9/AKR1C1/AKR1C3	9
GO:0003143	embryonic heart tube morphogenesis	4/152	72/18986	0.0555556	6.93933	4.53594	0.00266351	0.0204138	0.0145756	FOLR1/GJA1/ENG/NOTCH1	4
GO:0032835	glomerulus development	4/152	72/18986	0.0555556	6.93933	4.53594	0.00266351	0.0204138	0.0145756	PDGFRB/CD34/PODXL/NOTCH1	4
GO:0032633	interleukin-4 production	3/152	35/18986	0.0857143	10.7064	5.16335	0.00272894	0.0204138	0.0145756	CEBPB/LEF1/FCER1G	3
GO:0032673	regulation of interleukin-4 production	3/152	35/18986	0.0857143	10.7064	5.16335	0.00272894	0.0204138	0.0145756	CEBPB/LEF1/FCER1G	3
GO:0048048	embryonic eye morphogenesis	3/152	35/18986	0.0857143	10.7064	5.16335	0.00272894	0.0204138	0.0145756	FBN1/MFAP2/ALDH1A3	3
GO:0060914	heart formation	3/152	35/18986	0.0857143	10.7064	5.16335	0.00272894	0.0204138	0.0145756	FOLR1/ROBO1/NOTCH1	3
GO:1902624	positive regulation of neutrophil migration	3/152	35/18986	0.0857143	10.7064	5.16335	0.00272894	0.0204138	0.0145756	THBS4/MDK/CXCL8	3
GO:0016102	diterpenoid biosynthetic process	2/152	10/18986	0.2	24.9816	6.81446	0.00274713	0.0204138	0.0145756	ALDH1A3/AKR1C3	2
GO:0018158	protein oxidation	2/152	10/18986	0.2	24.9816	6.81446	0.00274713	0.0204138	0.0145756	LOX/LOXL2	2
GO:0030638	polyketide metabolic process	2/152	10/18986	0.2	24.9816	6.81446	0.00274713	0.0204138	0.0145756	AKR1C1/AKR1C3	2
GO:0030647	aminoglycoside antibiotic metabolic process	2/152	10/18986	0.2	24.9816	6.81446	0.00274713	0.0204138	0.0145756	AKR1C1/AKR1C3	2
GO:0034635	glutathione transport	2/152	10/18986	0.2	24.9816	6.81446	0.00274713	0.0204138	0.0145756	GJA1/ABCC5	2
GO:0035443	tripeptide transmembrane transport	2/152	10/18986	0.2	24.9816	6.81446	0.00274713	0.0204138	0.0145756	GJA1/ABCC5	2
GO:0044598	doxorubicin metabolic process	2/152	10/18986	0.2	24.9816	6.81446	0.00274713	0.0204138	0.0145756	AKR1C1/AKR1C3	2
GO:0048263	determination of dorsal identity	2/152	10/18986	0.2	24.9816	6.81446	0.00274713	0.0204138	0.0145756	GREM1/SOSTDC1	2
GO:0060054	positive regulation of epithelial cell proliferation involved in wound healing	2/152	10/18986	0.2	24.9816	6.81446	0.00274713	0.0204138	0.0145756	CLDN1/MMP12	2
GO:0060947	cardiac vascular smooth muscle cell differentiation	2/152	10/18986	0.2	24.9816	6.81446	0.00274713	0.0204138	0.0145756	GPER1/NOTCH1	2
GO:0061299	retina vasculature morphogenesis in camera-type eye	2/152	10/18986	0.2	24.9816	6.81446	0.00274713	0.0204138	0.0145756	COL4A1/NRP1	2
GO:0071372	cellular response to follicle-stimulating hormone stimulus	2/152	10/18986	0.2	24.9816	6.81446	0.00274713	0.0204138	0.0145756	INHBA/NOTCH1	2
GO:2000425	regulation of apoptotic cell clearance	2/152	10/18986	0.2	24.9816	6.81446	0.00274713	0.0204138	0.0145756	C3/TGM2	2
GO:0051928	positive regulation of calcium ion transport	5/152	120/18986	0.0416667	5.2045	4.15069	0.00280492	0.0207938	0.0148469	GPER1/PDGFRB/CEMIP/CXCL9/CXCL10	5
GO:0051048	negative regulation of secretion	6/152	175/18986	0.0342857	4.28256	3.91905	0.00288017	0.021301	0.0152091	INHBA/GJA1/ADA/GNAI2/NOTCH1/TFF2	6
GO:0014015	positive regulation of gliogenesis	4/152	74/18986	0.0540541	6.75178	4.45354	0.00294248	0.021532	0.015374	PTPRZ1/NOTCH1/MDK/MYB	4
GO:0060411	cardiac septum morphogenesis	4/152	74/18986	0.0540541	6.75178	4.45354	0.00294248	0.021532	0.015374	NRP1/ROBO1/ENG/NOTCH1	4
GO:0008406	gonad development	7/152	236/18986	0.029661	3.7049	3.75631	0.00295692	0.021532	0.015374	INHBA/GJA1/TNFAIP6/MMP2/CEBPB/NOTCH1/AKR1C3	7
GO:0097191	extrinsic apoptotic signaling pathway	7/152	236/18986	0.029661	3.7049	3.75631	0.00295692	0.021532	0.015374	INHBA/MAL/SERPINE1/THBS1/GPER1/SNAI2/NRP1	7
GO:0030947	regulation of vascular endothelial growth factor receptor signaling pathway	3/152	36/18986	0.0833333	10.409	5.07628	0.0029597	0.021532	0.015374	EMILIN1/NRP1/ROBO1	3
GO:0060317	cardiac epithelial to mesenchymal transition	3/152	36/18986	0.0833333	10.409	5.07628	0.0029597	0.021532	0.015374	SNAI2/ENG/NOTCH1	3
GO:1905332	positive regulation of morphogenesis of an epithelium	3/152	36/18986	0.0833333	10.409	5.07628	0.0029597	0.021532	0.015374	GREM1/GJA1/MDK	3
GO:0006022	aminoglycan metabolic process	5/152	122/18986	0.0409836	5.11918	4.10043	0.00301232	0.0218131	0.0155748	TNFAIP6/ABCC5/CSGALNACT2/CEMIP/CHI3L1	5
GO:0046660	female sex differentiation	5/152	122/18986	0.0409836	5.11918	4.10043	0.00301232	0.0218131	0.0155748	INHBA/TNFAIP6/MMP2/CEBPB/NOTCH1	5
GO:0046688	response to copper ion	3/152	37/18986	0.0810811	10.1277	4.99256	0.00320212	0.0230804	0.0164796	MT1M/LOXL2/MT2A	3
GO:1904385	cellular response to angiotensin	3/152	37/18986	0.0810811	10.1277	4.99256	0.00320212	0.0230804	0.0164796	INHBA/CA2/CDC6	3
GO:0001936	regulation of endothelial cell proliferation	6/152	179/18986	0.0335196	4.18686	3.84844	0.00322021	0.0231454	0.016526	THBS4/SPARC/THBS1/NRP1/ENG/MDK	6
GO:0006690	icosanoid metabolic process	5/152	124/18986	0.0403226	5.03661	4.05125	0.00323057	0.0231454	0.016526	HPGD/GSTA1/CYP2C9/AKR1C1/AKR1C3	5
GO:0045661	regulation of myoblast differentiation	4/152	76/18986	0.0526316	6.5741	4.37413	0.00324079	0.0231454	0.016526	NOTCH1/SOSTDC1/CXCL9/CXCL10	4
GO:0050818	regulation of coagulation	4/152	76/18986	0.0526316	6.5741	4.37413	0.00324079	0.0231454	0.016526	SERPINE1/THBS1/EMILIN1/PLAU	4
GO:0060537	muscle tissue development	10/152	447/18986	0.0223714	2.79436	3.44886	0.00325974	0.0232275	0.0165846	GREM1/GJA1/COL3A1/NOX4/LOX/PDGFRB/ENG/NOTCH1/LEF1/XK	10
GO:0001667	ameboidal-type cell migration	7/152	241/18986	0.0290456	3.62803	3.68852	0.00331965	0.0233726	0.0166882	FN1/FOLR1/THBS1/GJA1/CORO1C/CD248/NRP1	7
GO:0045137	development of primary sexual characteristics	7/152	241/18986	0.0290456	3.62803	3.68852	0.00331965	0.0233726	0.0166882	INHBA/GJA1/TNFAIP6/MMP2/CEBPB/NOTCH1/AKR1C3	7
GO:0032060	bleb assembly	2/152	11/18986	0.181818	22.7105	6.47041	0.00334001	0.0233726	0.0166882	EMP3/PMP22	2
GO:0033632	regulation of cell-cell adhesion mediated by integrin	2/152	11/18986	0.181818	22.7105	6.47041	0.00334001	0.0233726	0.0166882	ADA/PODXL	2
GO:0035581	sequestering of extracellular ligand from receptor	2/152	11/18986	0.181818	22.7105	6.47041	0.00334001	0.0233726	0.0166882	GREM1/FBN1	2
GO:0048262	determination of dorsal/ventral asymmetry	2/152	11/18986	0.181818	22.7105	6.47041	0.00334001	0.0233726	0.0166882	GREM1/SOSTDC1	2
GO:1904238	pericyte cell differentiation	2/152	11/18986	0.181818	22.7105	6.47041	0.00334001	0.0233726	0.0166882	CD34/NOTCH1	2
GO:2000347	positive regulation of hepatocyte proliferation	2/152	11/18986	0.181818	22.7105	6.47041	0.00334001	0.0233726	0.0166882	HPN/MDK	2
GO:0071219	cellular response to molecule of bacterial origin	7/152	242/18986	0.0289256	3.61304	3.67518	0.0033961	0.0236407	0.0168796	SERPINE1/VIM/CXCL8/CXCL1/CXCL9/CXCL10/MMP3	7
GO:0043406	positive regulation of MAP kinase activity	4/152	77/18986	0.0519481	6.48872	4.33549	0.00339741	0.0236407	0.0168796	THBS1/NOX4/PDGFRB/ROBO1	4
GO:0030178	negative regulation of Wnt signaling pathway	6/152	181/18986	0.0331492	4.14059	3.81391	0.00340105	0.0236407	0.0168796	GREM1/SNAI2/PPP2R3A/NOTCH1/SOSTDC1/MDK	6
GO:0002335	mature B cell differentiation	3/152	38/18986	0.0789474	9.86115	4.91197	0.00345637	0.0237856	0.0169831	LGALS1/ADA/CDH17	3
GO:0008207	C21-steroid hormone metabolic process	3/152	38/18986	0.0789474	9.86115	4.91197	0.00345637	0.0237856	0.0169831	SCNN1B/AKR1C1/AKR1C3	3
GO:0051385	response to mineralocorticoid	3/152	38/18986	0.0789474	9.86115	4.91197	0.00345637	0.0237856	0.0169831	INHBA/SCNN1B/GPER1	3
GO:0071398	cellular response to fatty acid	3/152	38/18986	0.0789474	9.86115	4.91197	0.00345637	0.0237856	0.0169831	CLDN1/AKR1C1/AKR1C3	3
GO:0010811	positive regulation of cell-substrate adhesion	5/152	126/18986	0.0396825	4.95666	4.00313	0.00346	0.0237856	0.0169831	FN1/COL8A1/EMILIN1/NRP1/MDK	5
GO:0048608	reproductive structure development	8/152	309/18986	0.02589	3.23386	3.55662	0.00349129	0.0239157	0.017076	INHBA/C3/GJA1/TNFAIP6/MMP2/CEBPB/NOTCH1/AKR1C3	8
GO:0043534	blood vessel endothelial cell migration	6/152	182/18986	0.032967	4.11784	3.79683	0.00349425	0.0239157	0.017076	GREM1/THBS1/SRPX2/NRP1/ROBO1/NOTCH1	6
GO:0030282	bone mineralization	5/152	128/18986	0.0390625	4.87921	3.956	0.00370092	0.0252748	0.0180464	ASPN/GREM1/COL1A2/GJA1/LOX	5
GO:0035633	maintenance of blood-brain barrier	3/152	39/18986	0.0769231	9.6083	4.83432	0.00372264	0.0253123	0.0180732	SH3GL2/GJA1/CLDN1	3
GO:0060392	negative regulation of SMAD protein signal transduction	3/152	39/18986	0.0769231	9.6083	4.83432	0.00372264	0.0253123	0.0180732	GREM1/PMEPA1/EMILIN1	3
GO:0061458	reproductive system development	8/152	313/18986	0.0255591	3.19253	3.51372	0.0037725	0.0255956	0.0182755	INHBA/C3/GJA1/TNFAIP6/MMP2/CEBPB/NOTCH1/AKR1C3	8
GO:0045471	response to ethanol	5/152	129/18986	0.0387597	4.84139	3.93281	0.00382579	0.0257472	0.0183837	ADH7/CTSK/VCAM1/HPGD/CLDN1	5
GO:0051702	biological process involved in interaction with symbiont	5/152	129/18986	0.0387597	4.84139	3.93281	0.00382579	0.0257472	0.0183837	FN1/SCNN1B/STOM/HPN/LEF1	5
GO:0051146	striated muscle cell differentiation	8/152	314/18986	0.0254777	3.18237	3.5031	0.00384547	0.0257472	0.0183837	GREM1/NOX4/PDGFRB/EHD2/NOTCH1/XK/CXCL9/CXCL10	8
GO:0090049	regulation of cell migration involved in sprouting angiogenesis	4/152	80/18986	0.05	6.24539	4.22356	0.003898	0.0257472	0.0183837	THBS1/SRPX2/NRP1/NOTCH1	4
GO:0002366	leukocyte activation involved in immune response	8/152	315/18986	0.0253968	3.17226	3.49253	0.00391953	0.0257472	0.0183837	SCNN1B/LGALS1/ADA/LEF1/MDK/FCER1G/MYB/CDH17	8
GO:0002761	regulation of myeloid leukocyte differentiation	5/152	130/18986	0.0384615	4.80415	3.90985	0.00395364	0.0257472	0.0183837	INHBA/FBN1/TNFAIP6/CEBPB/LEF1	5
GO:0001553	luteinization	2/152	12/18986	0.166667	20.818	6.16917	0.00398701	0.0257472	0.0183837	INHBA/MMP2	2
GO:0001973	G protein-coupled adenosine receptor signaling pathway	2/152	12/18986	0.166667	20.818	6.16917	0.00398701	0.0257472	0.0183837	ADA/GNAI2	2
GO:0006863	purine nucleobase transport	2/152	12/18986	0.166667	20.818	6.16917	0.00398701	0.0257472	0.0183837	SLC25A4/SLC28A2	2
GO:0030656	regulation of vitamin metabolic process	2/152	12/18986	0.166667	20.818	6.16917	0.00398701	0.0257472	0.0183837	SNAI2/AKR1C3	2
GO:0032276	regulation of gonadotropin secretion	2/152	12/18986	0.166667	20.818	6.16917	0.00398701	0.0257472	0.0183837	INHBA/GJA1	2
GO:0032908	regulation of transforming growth factor beta1 production	2/152	12/18986	0.166667	20.818	6.16917	0.00398701	0.0257472	0.0183837	THBS1/LUM	2
GO:0032966	negative regulation of collagen biosynthetic process	2/152	12/18986	0.166667	20.818	6.16917	0.00398701	0.0257472	0.0183837	EMILIN1/NOTCH1	2
GO:0033629	negative regulation of cell adhesion mediated by integrin	2/152	12/18986	0.166667	20.818	6.16917	0.00398701	0.0257472	0.0183837	SERPINE1/SNAI2	2
GO:0035588	G protein-coupled purinergic receptor signaling pathway	2/152	12/18986	0.166667	20.818	6.16917	0.00398701	0.0257472	0.0183837	ADA/GNAI2	2
GO:0042939	tripeptide transport	2/152	12/18986	0.166667	20.818	6.16917	0.00398701	0.0257472	0.0183837	GJA1/ABCC5	2
GO:0043589	skin morphogenesis	2/152	12/18986	0.166667	20.818	6.16917	0.00398701	0.0257472	0.0183837	COL1A1/COL1A2	2
GO:0060379	cardiac muscle cell myoblast differentiation	2/152	12/18986	0.166667	20.818	6.16917	0.00398701	0.0257472	0.0183837	GREM1/NOTCH1	2
GO:0061370	testosterone biosynthetic process	2/152	12/18986	0.166667	20.818	6.16917	0.00398701	0.0257472	0.0183837	INHBA/AKR1C3	2
GO:0062042	regulation of cardiac epithelial to mesenchymal transition	2/152	12/18986	0.166667	20.818	6.16917	0.00398701	0.0257472	0.0183837	ENG/NOTCH1	2
GO:0097084	vascular associated smooth muscle cell development	2/152	12/18986	0.166667	20.818	6.16917	0.00398701	0.0257472	0.0183837	ENG/NOTCH1	2
GO:1902043	positive regulation of extrinsic apoptotic signaling pathway via death domain receptors	2/152	12/18986	0.166667	20.818	6.16917	0.00398701	0.0257472	0.0183837	MAL/THBS1	2
GO:0035886	vascular associated smooth muscle cell differentiation	3/152	40/18986	0.075	9.36809	4.75941	0.00400109	0.0257472	0.0183837	GPER1/ENG/NOTCH1	3
GO:0060391	positive regulation of SMAD protein signal transduction	3/152	40/18986	0.075	9.36809	4.75941	0.00400109	0.0257472	0.0183837	INHBA/TGFB3/ENG	3
GO:0072337	modified amino acid transport	3/152	40/18986	0.075	9.36809	4.75941	0.00400109	0.0257472	0.0183837	FOLR1/GJA1/ABCC5	3
GO:2000027	regulation of animal organ morphogenesis	4/152	81/18986	0.0493827	6.16829	4.18752	0.00407537	0.0261712	0.0186865	GREM1/SNAI2/ROBO1/CD34	4
GO:0048863	stem cell differentiation	7/152	251/18986	0.0278884	3.48349	3.55818	0.00414617	0.0265713	0.0189721	GREM1/FN1/FOLR1/CORO1C/SNAI2/NRP1/NOTCH1	7
GO:0002065	columnar/cuboidal epithelial cell differentiation	5/152	132/18986	0.0378788	4.73136	3.86463	0.00421849	0.0268677	0.0191838	SERPINE1/GJA1/CEBPB/NOTCH1/LEF1	5
GO:0030512	negative regulation of transforming growth factor beta receptor signaling pathway	5/152	132/18986	0.0378788	4.73136	3.86463	0.00421849	0.0268677	0.0191838	ASPN/FBN1/PMEPA1/TGFB3/ENG	5
GO:0098773	skin epidermis development	5/152	132/18986	0.0378788	4.73136	3.86463	0.00421849	0.0268677	0.0191838	INHBA/NOTCH1/SOSTDC1/CLDN1/FA2H	5
GO:0002263	cell activation involved in immune response	8/152	319/18986	0.0250784	3.13249	3.45064	0.00422686	0.0268677	0.0191838	SCNN1B/LGALS1/ADA/LEF1/MDK/FCER1G/MYB/CDH17	8
GO:0030279	negative regulation of ossification	3/152	41/18986	0.0731707	9.1396	4.68709	0.00429189	0.0271704	0.0193999	GREM1/NOTCH1/MDK	3
GO:0072210	metanephric nephron development	3/152	41/18986	0.0731707	9.1396	4.68709	0.00429189	0.0271704	0.0193999	GREM1/PDGFRB/CD34	3
GO:0008217	regulation of blood pressure	6/152	190/18986	0.0315789	3.94446	3.66442	0.00430986	0.0272289	0.0194417	ACSM3/COL1A2/SCNN1B/EMILIN1/KCNQ1/ENG	6
GO:0014902	myotube differentiation	5/152	133/18986	0.037594	4.69579	3.84236	0.00435556	0.027462	0.0196081	EHD2/NOTCH1/XK/CXCL9/CXCL10	5
GO:0071375	cellular response to peptide hormone stimulus	8/152	321/18986	0.0249221	3.11297	3.42995	0.00438734	0.0276066	0.0197114	INHBA/FBN1/SCNN1B/GPER1/GNAI2/PKM/CA2/CDC6	8
GO:0043523	regulation of neuron apoptotic process	7/152	254/18986	0.0275591	3.44234	3.52036	0.00442219	0.0277699	0.019828	PTPRZ1/MMP2/TGFB3/NRP1/CEBPB/MDK/MYB	7
GO:0051279	regulation of release of sequestered calcium ion into cytosol	4/152	83/18986	0.0481928	6.01966	4.11722	0.00444632	0.0278654	0.0198961	GPER1/CEMIP/CXCL9/CXCL10	4
GO:0001822	kidney development	8/152	322/18986	0.0248447	3.1033	3.41966	0.00446932	0.0279534	0.019959	GREM1/FBN1/NRP1/PDGFRB/CD34/PODXL/NOTCH1/HPGD	8
GO:0048246	macrophage chemotaxis	3/152	42/18986	0.0714286	8.92199	4.6172	0.00459521	0.028626	0.0204392	THBS1/MMP2/MDK	3
GO:0060306	regulation of membrane repolarization	3/152	42/18986	0.0714286	8.92199	4.6172	0.00459521	0.028626	0.0204392	GJA1/NEDD4L/KCNQ1	3
GO:0010713	negative regulation of collagen metabolic process	2/152	13/18986	0.153846	19.2166	5.90237	0.00468726	0.0286842	0.0204808	EMILIN1/NOTCH1	2
GO:0015851	nucleobase transport	2/152	13/18986	0.153846	19.2166	5.90237	0.00468726	0.0286842	0.0204808	SLC25A4/SLC28A2	2
GO:0030213	hyaluronan biosynthetic process	2/152	13/18986	0.153846	19.2166	5.90237	0.00468726	0.0286842	0.0204808	ABCC5/CEMIP	2
GO:0032530	regulation of microvillus organization	2/152	13/18986	0.153846	19.2166	5.90237	0.00468726	0.0286842	0.0204808	RAP1GAP/PODXL	2
GO:0070278	extracellular matrix constituent secretion	2/152	13/18986	0.153846	19.2166	5.90237	0.00468726	0.0286842	0.0204808	ENG/NOTCH1	2
GO:0071389	cellular response to mineralocorticoid stimulus	2/152	13/18986	0.153846	19.2166	5.90237	0.00468726	0.0286842	0.0204808	SCNN1B/GPER1	2
GO:1900115	extracellular regulation of signal transduction	2/152	13/18986	0.153846	19.2166	5.90237	0.00468726	0.0286842	0.0204808	GREM1/FBN1	2
GO:1900116	extracellular negative regulation of signal transduction	2/152	13/18986	0.153846	19.2166	5.90237	0.00468726	0.0286842	0.0204808	GREM1/FBN1	2
GO:1905065	positive regulation of vascular associated smooth muscle cell differentiation	2/152	13/18986	0.153846	19.2166	5.90237	0.00468726	0.0286842	0.0204808	GPER1/ENG	2
GO:0002286	T cell activation involved in immune response	5/152	136/18986	0.0367647	4.5922	3.77686	0.00478581	0.0291729	0.0208297	LGALS1/LEF1/MDK/FCER1G/MYB	5
GO:0021782	glial cell development	5/152	136/18986	0.0367647	4.5922	3.77686	0.00478581	0.0291729	0.0208297	MAL/VIM/MXRA8/MDK/FA2H	5
GO:1901136	carbohydrate derivative catabolic process	7/152	258/18986	0.0271318	3.38897	3.47081	0.00481157	0.0292727	0.020901	ADA/PKM/CEMIP/ALDH1A1/CHI3L1/MMP12/ALDOB	7
GO:1904427	positive regulation of calcium ion transmembrane transport	4/152	85/18986	0.0470588	5.87802	4.04917	0.00483939	0.0293847	0.0209809	GPER1/CEMIP/CXCL9/CXCL10	4
GO:0016202	regulation of striated muscle tissue development	3/152	43/18986	0.0697674	8.7145	4.5496	0.00491118	0.0297627	0.0212508	GJA1/LOX/LEF1	3
GO:0042886	amide transport	8/152	328/18986	0.0243902	3.04653	3.35876	0.00498626	0.0301591	0.0215339	CWH43/FOLR1/GJA1/GPER1/ABCC5/CA2/MMP7/CDH17	8
GO:0002695	negative regulation of leukocyte activation	6/152	196/18986	0.0306122	3.82371	3.56977	0.0050081	0.0302326	0.0215864	INHBA/FN1/GPER1/LGALS1/CEBPB/MDK	6
GO:0035050	embryonic heart tube development	4/152	86/18986	0.0465116	5.80967	4.01596	0.0050444	0.030393	0.0217009	FOLR1/GJA1/ENG/NOTCH1	4
GO:0046717	acid secretion	3/152	44/18986	0.0681818	8.51645	4.48417	0.00523996	0.0314223	0.0224358	CCKBR/KCNQ1/TFF2	3
GO:0050892	intestinal absorption	3/152	44/18986	0.0681818	8.51645	4.48417	0.00523996	0.0314223	0.0224358	KCNQ1/AKR1C1/HEPH	3
GO:0030183	B cell differentiation	5/152	139/18986	0.0359712	4.49309	3.71323	0.00524544	0.0314223	0.0224358	INHBA/LGALS1/VCAM1/ADA/CDH17	5
GO:0006631	fatty acid metabolic process	9/152	405/18986	0.0222222	2.77573	3.24508	0.00540308	0.0321153	0.0229306	C3/ADH7/ACSM3/HPGD/GSTA1/FA2H/CYP2C9/AKR1C1/AKR1C3	9
GO:0003222	ventricular trabecula myocardium morphogenesis	2/152	14/18986	0.142857	17.844	5.6638	0.00543986	0.0321153	0.0229306	ENG/NOTCH1	2
GO:0006000	fructose metabolic process	2/152	14/18986	0.142857	17.844	5.6638	0.00543986	0.0321153	0.0229306	FBP2/ALDOB	2
GO:0010454	negative regulation of cell fate commitment	2/152	14/18986	0.142857	17.844	5.6638	0.00543986	0.0321153	0.0229306	LGALS1/SOSTDC1	2
GO:0060354	negative regulation of cell adhesion molecule production	2/152	14/18986	0.142857	17.844	5.6638	0.00543986	0.0321153	0.0229306	NOTCH1/CXCL8	2
GO:0060837	blood vessel endothelial cell differentiation	2/152	14/18986	0.142857	17.844	5.6638	0.00543986	0.0321153	0.0229306	NRP1/NOTCH1	2
GO:1905651	regulation of artery morphogenesis	2/152	14/18986	0.142857	17.844	5.6638	0.00543986	0.0321153	0.0229306	NOTCH1/MDK	2
GO:0001906	cell killing	7/152	264/18986	0.0265152	3.31195	3.39829	0.00544345	0.0321153	0.0229306	C3/SCNN1B/CXCL8/PLA2G2A/CXCL1/CXCL9/CXCL10	7
GO:0034103	regulation of tissue remodeling	4/152	88/18986	0.0454545	5.67763	3.95107	0.00547173	0.0322213	0.0230063	GREM1/THBS4/GJA1/MDK	4
GO:0042554	superoxide anion generation	3/152	45/18986	0.0666667	8.32719	4.42077	0.00558169	0.0327452	0.0233804	NOX4/GNAI2/DUOX2	3
GO:1901861	regulation of muscle tissue development	3/152	45/18986	0.0666667	8.32719	4.42077	0.00558169	0.0327452	0.0233804	GJA1/LOX/LEF1	3
GO:0010959	regulation of metal ion transport	9/152	408/18986	0.0220588	2.75532	3.2199	0.00566311	0.0331605	0.0236769	GPER1/NEDD4L/KCNQ1/PDGFRB/GNAI2/CEMIP/CXCL9/HEPH/CXCL10	9
GO:0035148	tube formation	5/152	142/18986	0.0352113	4.39817	3.65139	0.00573551	0.0334589	0.02389	GREM1/FOLR1/TGM2/PODXL/NOTCH1	5
GO:0071902	positive regulation of protein serine/threonine kinase activity	5/152	142/18986	0.0352113	4.39817	3.65139	0.00573551	0.0334589	0.02389	THBS1/NOX4/PDGFRB/ROBO1/CEMIP	5
GO:0048839	inner ear development	6/152	202/18986	0.029703	3.71014	3.47879	0.00578614	0.0336913	0.0240559	SPARC/ALDH1A3/KCNQ1/TGFB3/HPN/NOTCH1	6
GO:1902105	regulation of leukocyte differentiation	8/152	337/18986	0.0237389	2.96517	3.26997	0.00584624	0.0339779	0.0242605	INHBA/FBN1/TNFAIP6/LGALS1/ADA/CEBPB/LEF1/MDK	8
GO:0042398	cellular modified amino acid biosynthetic process	3/152	46/18986	0.0652174	8.14617	4.35931	0.0059365	0.0341841	0.0244078	CKB/CKM/CKMT2	3
GO:0045687	positive regulation of glial cell differentiation	3/152	46/18986	0.0652174	8.14617	4.35931	0.0059365	0.0341841	0.0244078	PTPRZ1/NOTCH1/MDK	3
GO:0048483	autonomic nervous system development	3/152	46/18986	0.0652174	8.14617	4.35931	0.0059365	0.0341841	0.0244078	FN1/VCAM1/NRP1	3
GO:0048713	regulation of oligodendrocyte differentiation	3/152	46/18986	0.0652174	8.14617	4.35931	0.0059365	0.0341841	0.0244078	PTPRZ1/NOTCH1/MDK	3
GO:1905521	regulation of macrophage migration	3/152	46/18986	0.0652174	8.14617	4.35931	0.0059365	0.0341841	0.0244078	THBS1/EMILIN1/MDK	3
GO:1903510	mucopolysaccharide metabolic process	4/152	91/18986	0.043956	5.49046	3.85739	0.00615706	0.0353889	0.025268	TNFAIP6/ABCC5/CSGALNACT2/CEMIP	4
GO:0007567	parturition	2/152	15/18986	0.133333	16.6544	5.44869	0.00624395	0.0354316	0.0252985	MMP2/HPGD	2
GO:0046348	amino sugar catabolic process	2/152	15/18986	0.133333	16.6544	5.44869	0.00624395	0.0354316	0.0252985	ALDH1A1/CHI3L1	2
GO:0046598	positive regulation of viral entry into host cell	2/152	15/18986	0.133333	16.6544	5.44869	0.00624395	0.0354316	0.0252985	LGALS1/TMPRSS2	2
GO:0060033	anatomical structure regression	2/152	15/18986	0.133333	16.6544	5.44869	0.00624395	0.0354316	0.0252985	CD248/LEF1	2
GO:0075294	positive regulation by symbiont of entry into host	2/152	15/18986	0.133333	16.6544	5.44869	0.00624395	0.0354316	0.0252985	LGALS1/TMPRSS2	2
GO:1901533	negative regulation of hematopoietic progenitor cell differentiation	2/152	15/18986	0.133333	16.6544	5.44869	0.00624395	0.0354316	0.0252985	NOTCH1/MYB	2
GO:1901741	positive regulation of myoblast fusion	2/152	15/18986	0.133333	16.6544	5.44869	0.00624395	0.0354316	0.0252985	EHD2/CXCL9	2
GO:0032941	secretion by tissue	3/152	47/18986	0.0638298	7.97284	4.29968	0.00630451	0.0356456	0.0254513	GJA1/SCNN1B/ADA	3
GO:0048634	regulation of muscle organ development	3/152	47/18986	0.0638298	7.97284	4.29968	0.00630451	0.0356456	0.0254513	GJA1/LOX/LEF1	3
GO:0042742	defense response to bacterium	8/152	342/18986	0.0233918	2.92182	3.2219	0.00637049	0.0357549	0.0255293	SERPINE1/SCNN1B/EMILIN1/CEBPB/FCER1G/MMP7/PLA2G2A/DMBT1	8
GO:0071214	cellular response to abiotic stimulus	8/152	342/18986	0.0233918	2.92182	3.2219	0.00637049	0.0357549	0.0255293	COL1A1/GJA1/SCNN1B/MMP2/SNAI2/ENG/MMP3/MMP1	8
GO:0104004	cellular response to environmental stimulus	8/152	342/18986	0.0233918	2.92182	3.2219	0.00637049	0.0357549	0.0255293	COL1A1/GJA1/SCNN1B/MMP2/SNAI2/ENG/MMP3/MMP1	8
GO:0001656	metanephros development	4/152	92/18986	0.0434783	5.43078	3.82708	0.0063976	0.0357549	0.0255293	GREM1/FBN1/PDGFRB/CD34	4
GO:0002292	T cell differentiation involved in immune response	4/152	92/18986	0.0434783	5.43078	3.82708	0.0063976	0.0357549	0.0255293	LGALS1/LEF1/FCER1G/MYB	4
GO:0060021	roof of mouth development	4/152	92/18986	0.0434783	5.43078	3.82708	0.0063976	0.0357549	0.0255293	INHBA/SNAI2/TGFB3/LEF1	4
GO:0030900	forebrain development	9/152	416/18986	0.0216346	2.70233	3.15385	0.00640404	0.0357549	0.0255293	INHBA/COL3A1/CORO1C/ALDH1A3/NRP1/ROBO1/NOTCH1/LEF1/MDK	9
GO:0033273	response to vitamin	4/152	93/18986	0.0430108	5.37238	3.79721	0.0066443	0.0370301	0.0264398	COL1A1/FOLR1/SNAI2/CXCL10	4
GO:0007520	myoblast fusion	3/152	48/18986	0.0625	7.80674	4.24179	0.00668586	0.0371953	0.0265578	EHD2/CXCL9/CXCL10	3
GO:0010038	response to metal ion	8/152	345/18986	0.0231884	2.89641	3.19348	0.00670175	0.0372173	0.0265735	MT1M/THBS1/VCAM1/LOXL2/CLDN1/TFF1/MT2A/AKR1C3	8
GO:0006898	receptor-mediated endocytosis	7/152	275/18986	0.0254545	3.17947	3.27058	0.00676122	0.0374809	0.0267617	GREM1/C3/SERPINE1/FOLR1/FCER1G/CXCL8/DMBT1	7
GO:0003158	endothelium development	5/152	148/18986	0.0337838	4.21986	3.5327	0.00681104	0.0376902	0.0269111	NRP1/CD34/NOTCH1/CLDN1/CXCL10	5
GO:0071677	positive regulation of mononuclear cell migration	4/152	94/18986	0.0425532	5.31523	3.76777	0.00689723	0.0380322	0.0271553	SERPINE1/THBS1/MDK/CXCL10	4
GO:0140115	export across plasma membrane	4/152	94/18986	0.0425532	5.31523	3.76777	0.00689723	0.0380322	0.0271553	GJA1/KCNQ1/ABCC5/HEPH	4
GO:1902041	regulation of extrinsic apoptotic signaling pathway via death domain receptors	3/152	49/18986	0.0612245	7.64742	4.18554	0.00708066	0.0383967	0.0274156	MAL/SERPINE1/THBS1	3
GO:0003188	heart valve formation	2/152	16/18986	0.125	15.6135	5.25335	0.00709866	0.0383967	0.0274156	CDH11/NOTCH1	2
GO:0010273	detoxification of copper ion	2/152	16/18986	0.125	15.6135	5.25335	0.00709866	0.0383967	0.0274156	MT1M/MT2A	2
GO:0016114	terpenoid biosynthetic process	2/152	16/18986	0.125	15.6135	5.25335	0.00709866	0.0383967	0.0274156	ALDH1A3/AKR1C3	2
GO:0030033	microvillus assembly	2/152	16/18986	0.125	15.6135	5.25335	0.00709866	0.0383967	0.0274156	RAP1GAP/PODXL	2
GO:0032354	response to follicle-stimulating hormone	2/152	16/18986	0.125	15.6135	5.25335	0.00709866	0.0383967	0.0274156	INHBA/NOTCH1	2
GO:0051895	negative regulation of focal adhesion assembly	2/152	16/18986	0.125	15.6135	5.25335	0.00709866	0.0383967	0.0274156	THBS1/CORO1C	2
GO:0060841	venous blood vessel development	2/152	16/18986	0.125	15.6135	5.25335	0.00709866	0.0383967	0.0274156	ENG/NOTCH1	2
GO:0090660	cerebrospinal fluid circulation	2/152	16/18986	0.125	15.6135	5.25335	0.00709866	0.0383967	0.0274156	AQP4/CWH43	2
GO:0150118	negative regulation of cell-substrate junction organization	2/152	16/18986	0.125	15.6135	5.25335	0.00709866	0.0383967	0.0274156	THBS1/CORO1C	2
GO:1990169	stress response to copper ion	2/152	16/18986	0.125	15.6135	5.25335	0.00709866	0.0383967	0.0274156	MT1M/MT2A	2
GO:0014706	striated muscle tissue development	9/152	424/18986	0.0212264	2.65135	3.08933	0.00721757	0.0389724	0.0278266	GREM1/GJA1/NOX4/LOX/PDGFRB/ENG/NOTCH1/LEF1/XK	9
GO:0035107	appendage morphogenesis	5/152	151/18986	0.0331126	4.13602	3.47569	0.00739854	0.0397433	0.028377	GREM1/GJA1/COL3A1/NOTCH1/LEF1	5
GO:0035108	limb morphogenesis	5/152	151/18986	0.0331126	4.13602	3.47569	0.00739854	0.0397433	0.028377	GREM1/GJA1/COL3A1/NOTCH1/LEF1	5
GO:0120161	regulation of cold-induced thermogenesis	5/152	151/18986	0.0331126	4.13602	3.47569	0.00739854	0.0397433	0.028377	GJA1/MFAP2/CEBPB/NOTCH1/ALDH1A1	5
GO:0030098	lymphocyte differentiation	9/152	426/18986	0.0211268	2.6389	3.07343	0.00743282	0.0398588	0.0284596	INHBA/LGALS1/VCAM1/ADA/LEF1/MDK/FCER1G/MYB/CDH17	9
GO:0030195	negative regulation of blood coagulation	3/152	50/18986	0.06	7.49447	4.13086	0.00748902	0.0398861	0.028479	SERPINE1/THBS1/PLAU	3
GO:0031670	cellular response to nutrient	3/152	50/18986	0.06	7.49447	4.13086	0.00748902	0.0398861	0.028479	COL1A1/FOLR1/SNAI2	3
GO:0044331	cell-cell adhesion mediated by cadherin	3/152	50/18986	0.06	7.49447	4.13086	0.00748902	0.0398861	0.028479	CDH11/NOTCH1/CDH17	3
GO:0051150	regulation of smooth muscle cell differentiation	3/152	50/18986	0.06	7.49447	4.13086	0.00748902	0.0398861	0.028479	GPER1/ENG/NOTCH1	3
GO:0021537	telencephalon development	7/152	281/18986	0.024911	3.11158	3.2036	0.00757308	0.040265	0.0287496	INHBA/COL3A1/CORO1C/ALDH1A3/ROBO1/LEF1/MDK	7
GO:0034765	regulation of monoatomic ion transmembrane transport	8/152	354/18986	0.0225989	2.82278	3.11001	0.00777421	0.0412641	0.029463	GPER1/NEDD4L/KCNQ1/STOM/CEMIP/CXCL9/HEPH/CXCL10	8
GO:0106106	cold-induced thermogenesis	5/152	153/18986	0.0326797	4.08196	3.4385	0.0078093	0.04138	0.0295457	GJA1/MFAP2/CEBPB/NOTCH1/ALDH1A1	5
GO:0014911	positive regulation of smooth muscle cell migration	3/152	51/18986	0.0588235	7.34752	4.07767	0.00791105	0.0416364	0.0297288	NRP1/PDGFRB/MDK	3
GO:0045933	positive regulation of muscle contraction	3/152	51/18986	0.0588235	7.34752	4.07767	0.00791105	0.0416364	0.0297288	GPER1/ADA/KCNQ1	3
GO:0046850	regulation of bone remodeling	3/152	51/18986	0.0588235	7.34752	4.07767	0.00791105	0.0416364	0.0297288	GREM1/GJA1/MDK	3
GO:1900047	negative regulation of hemostasis	3/152	51/18986	0.0588235	7.34752	4.07767	0.00791105	0.0416364	0.0297288	SERPINE1/THBS1/PLAU	3
GO:0042448	progesterone metabolic process	2/152	17/18986	0.117647	14.695	5.07483	0.00800314	0.0417093	0.0297808	AKR1C1/AKR1C3	2
GO:0050910	detection of mechanical stimulus involved in sensory perception of sound	2/152	17/18986	0.117647	14.695	5.07483	0.00800314	0.0417093	0.0297808	KCNQ1/HPN	2
GO:0070254	mucus secretion	2/152	17/18986	0.117647	14.695	5.07483	0.00800314	0.0417093	0.0297808	SCNN1B/ADA	2
GO:0072224	metanephric glomerulus development	2/152	17/18986	0.117647	14.695	5.07483	0.00800314	0.0417093	0.0297808	PDGFRB/CD34	2
GO:2000345	regulation of hepatocyte proliferation	2/152	17/18986	0.117647	14.695	5.07483	0.00800314	0.0417093	0.0297808	HPN/MDK	2
GO:0042113	B cell activation	7/152	284/18986	0.0246479	3.07872	3.17078	0.00800508	0.0417093	0.0297808	INHBA/C3/LGALS1/VCAM1/ADA/LEF1/CDH17	7
GO:0045638	negative regulation of myeloid cell differentiation	4/152	99/18986	0.040404	5.04678	3.62662	0.0082575	0.0428813	0.0306176	INHBA/FBN1/TNFAIP6/MYB	4
GO:0051781	positive regulation of cell division	4/152	99/18986	0.040404	5.04678	3.62662	0.0082575	0.0428813	0.0306176	THBS4/TGFB3/MDK/CDC6	4
GO:0045216	cell-cell junction organization	6/152	218/18986	0.0275229	3.43783	3.25221	0.00828964	0.0429767	0.0306857	CDH11/GJA1/SNAI2/TGFB3/CLDN1/CDH17	6
GO:0010043	response to zinc ion	3/152	52/18986	0.0576923	7.20622	4.02591	0.00834685	0.0430587	0.0307443	MT1M/VCAM1/MT2A	3
GO:0060688	regulation of morphogenesis of a branching structure	3/152	52/18986	0.0576923	7.20622	4.02591	0.00834685	0.0430587	0.0307443	GREM1/SNAI2/MDK	3
GO:0140353	lipid export from cell	3/152	52/18986	0.0576923	7.20622	4.02591	0.00834685	0.0430587	0.0307443	INHBA/KCNQ1/MYB	3
GO:0031960	response to corticosteroid	5/152	156/18986	0.0320513	4.00346	3.38388	0.00845481	0.0434719	0.0310393	INHBA/SCNN1B/GPER1/CLDN1/AKR1C3	5
GO:0045667	regulation of osteoblast differentiation	5/152	156/18986	0.0320513	4.00346	3.38388	0.00845481	0.0434719	0.0310393	GREM1/TNFAIP6/SNAI2/CEBPB/NOTCH1	5
GO:0034446	substrate adhesion-dependent cell spreading	4/152	101/18986	0.039604	4.94685	3.5728	0.00884741	0.0453054	0.0323484	FN1/CORO1C/NRP1/MDK	4
GO:1903035	negative regulation of response to wounding	4/152	101/18986	0.039604	4.94685	3.5728	0.00884741	0.0453054	0.0323484	SERPINE1/THBS1/PLAU/MDK	4
GO:0042552	myelination	5/152	158/18986	0.0316456	3.95278	3.34822	0.00890515	0.0453054	0.0323484	MAL/PTPRZ1/PMP22/XK/FA2H	5
GO:0010002	cardioblast differentiation	2/152	18/18986	0.111111	13.8787	4.91079	0.00895656	0.0453054	0.0323484	GREM1/NOTCH1	2
GO:0032274	gonadotropin secretion	2/152	18/18986	0.111111	13.8787	4.91079	0.00895656	0.0453054	0.0323484	INHBA/GJA1	2
GO:0043923	positive regulation by host of viral transcription	2/152	18/18986	0.111111	13.8787	4.91079	0.00895656	0.0453054	0.0323484	HPN/LEF1	2
GO:0071371	cellular response to gonadotropin stimulus	2/152	18/18986	0.111111	13.8787	4.91079	0.00895656	0.0453054	0.0323484	INHBA/NOTCH1	2
GO:0097396	response to interleukin-17	2/152	18/18986	0.111111	13.8787	4.91079	0.00895656	0.0453054	0.0323484	NOTCH1/CXCL10	2
GO:0097398	cellular response to interleukin-17	2/152	18/18986	0.111111	13.8787	4.91079	0.00895656	0.0453054	0.0323484	NOTCH1/CXCL10	2
GO:0110096	cellular response to aldehyde	2/152	18/18986	0.111111	13.8787	4.91079	0.00895656	0.0453054	0.0323484	SCNN1B/ALDH1A1	2
GO:0007043	cell-cell junction assembly	5/152	159/18986	0.0314465	3.92792	3.33061	0.00913642	0.0459979	0.0328429	CDH11/GJA1/SNAI2/CLDN1/CDH17	5
GO:0045807	positive regulation of endocytosis	5/152	159/18986	0.0314465	3.92792	3.33061	0.00913642	0.0459979	0.0328429	GREM1/C3/SERPINE1/NEDD4L/FCER1G	5
GO:0035282	segmentation	4/152	102/18986	0.0392157	4.89835	3.54642	0.00915241	0.0459979	0.0328429	PPP2R3A/NRP1/NOTCH1/LEF1	4
GO:2001237	negative regulation of extrinsic apoptotic signaling pathway	4/152	102/18986	0.0392157	4.89835	3.54642	0.00915241	0.0459979	0.0328429	SERPINE1/THBS1/SNAI2/NRP1	4
GO:0007548	sex differentiation	7/152	292/18986	0.0239726	2.99437	3.08533	0.00924598	0.0462414	0.0330168	INHBA/GJA1/TNFAIP6/MMP2/CEBPB/NOTCH1/AKR1C3	7
GO:0002548	monocyte chemotaxis	3/152	54/18986	0.0555556	6.93933	3.92637	0.00926013	0.0462414	0.0330168	GREM1/SERPINE1/CXCL10	3
GO:0031103	axon regeneration	3/152	54/18986	0.0555556	6.93933	3.92637	0.00926013	0.0462414	0.0330168	FOLR1/MMP2/NREP	3
GO:0050819	negative regulation of coagulation	3/152	54/18986	0.0555556	6.93933	3.92637	0.00926013	0.0462414	0.0330168	SERPINE1/THBS1/PLAU	3
GO:0007272	ensheathment of neurons	5/152	160/18986	0.03125	3.90337	3.31314	0.00937181	0.0465755	0.0332553	MAL/PTPRZ1/PMP22/XK/FA2H	5
GO:0008366	axon ensheathment	5/152	160/18986	0.03125	3.90337	3.31314	0.00937181	0.0465755	0.0332553	MAL/PTPRZ1/PMP22/XK/FA2H	5
GO:0072006	nephron development	5/152	160/18986	0.03125	3.90337	3.31314	0.00937181	0.0465755	0.0332553	GREM1/PDGFRB/CD34/PODXL/NOTCH1	5
GO:1901654	response to ketone	6/152	224/18986	0.0267857	3.34575	3.17264	0.00940351	0.0466588	0.0333148	INHBA/THBS1/SCNN1B/TGFB3/CLDN1/AKR1C3	6
GO:2000177	regulation of neural precursor cell proliferation	4/152	103/18986	0.038835	4.85079	3.52038	0.0094642	0.0468853	0.0334765	PTPRZ1/GNAI2/NOTCH1/MDK	4
GO:0021872	forebrain generation of neurons	3/152	55/18986	0.0545455	6.81316	3.87849	0.00973779	0.0481643	0.0343897	INHBA/NRP1/LEF1	3
GO:0007517	muscle organ development	8/152	369/18986	0.0216802	2.70803	2.97653	0.00984267	0.0484854	0.034619	GJA1/COL3A1/LOX/ENG/NOTCH1/LEF1/XK/CXCL10	8
GO:0002283	neutrophil activation involved in immune response	2/152	19/18986	0.105263	13.1482	4.75932	0.00995807	0.0484854	0.034619	SCNN1B/FCER1G	2
GO:0010759	positive regulation of macrophage chemotaxis	2/152	19/18986	0.105263	13.1482	4.75932	0.00995807	0.0484854	0.034619	THBS1/MDK	2
GO:0016137	glycoside metabolic process	2/152	19/18986	0.105263	13.1482	4.75932	0.00995807	0.0484854	0.034619	AKR1C1/AKR1C3	2
GO:0061098	positive regulation of protein tyrosine kinase activity	2/152	19/18986	0.105263	13.1482	4.75932	0.00995807	0.0484854	0.034619	GREM1/NOX4	2
GO:0086014	atrial cardiac muscle cell action potential	2/152	19/18986	0.105263	13.1482	4.75932	0.00995807	0.0484854	0.034619	GJA1/KCNQ1	2
GO:0086026	atrial cardiac muscle cell to AV node cell signaling	2/152	19/18986	0.105263	13.1482	4.75932	0.00995807	0.0484854	0.034619	GJA1/KCNQ1	2
GO:0086066	atrial cardiac muscle cell to AV node cell communication	2/152	19/18986	0.105263	13.1482	4.75932	0.00995807	0.0484854	0.034619	GJA1/KCNQ1	2
GO:1904044	response to aldosterone	2/152	19/18986	0.105263	13.1482	4.75932	0.00995807	0.0484854	0.034619	INHBA/SCNN1B	2
GO:2000811	negative regulation of anoikis	2/152	19/18986	0.105263	13.1482	4.75932	0.00995807	0.0484854	0.034619	SNAI2/NOTCH1	2
GO:1905477	positive regulation of protein localization to membrane	4/152	105/18986	0.0380952	4.7584	3.46929	0.0101083	0.0491404	0.0350866	TNFAIP6/GPER1/STOM/CEMIP	4
GO:0010761	fibroblast migration	3/152	56/18986	0.0535714	6.69149	3.83178	0.0102296	0.0495753	0.0353972	THBS1/CORO1C/CD248	3
GO:0048260	positive regulation of receptor-mediated endocytosis	3/152	56/18986	0.0535714	6.69149	3.83178	0.0102296	0.0495753	0.0353972	GREM1/C3/SERPINE1	3

## Sheet: GO_MF
ID	Description	GeneRatio	BgRatio	RichFactor	FoldEnrichment	zScore	pvalue	p.adjust	qvalue	geneID	Count
GO:0005201	extracellular matrix structural constituent	24/154	166/18737	0.144578	17.5907	19.5453	2.87134e-23	1.16002e-20	9.03716e-21	ASPN/THBS2/FN1/COL1A1/COL8A1/SPARC/COL1A2/THBS1/FBN1/LUM/COL3A1/MFAP2/TGFBI/PCOLCE/NID2/COL4A1/EMILIN1/COL5A1/SRPX2/COL4A2/COL15A1/MFGE8/DPT/CHI3L1	24
GO:0048407	platelet-derived growth factor binding	6/154	11/18737	0.545455	66.3648	19.7405	1.24838e-10	2.37578e-08	1.85085e-08	COL1A1/COL1A2/COL3A1/COL4A1/COL5A1/PDGFRB	6
GO:0005539	glycosaminoglycan binding	16/154	246/18737	0.0650407	7.91342	9.93622	2.04198e-10	2.37578e-08	1.85085e-08	THBS4/THBS2/FN1/THBS1/FBN1/TNFAIP6/PCOLCE/COL5A1/NRP1/ENG/CEMIP/MDK/CXCL8/REG1A/CXCL10/DMBT1	16
GO:0005518	collagen binding	10/154	69/18737	0.144928	17.6332	12.6006	2.35226e-10	2.37578e-08	1.85085e-08	FN1/SPARC/THBS1/LUM/TGFBI/CTSK/PCOLCE/NID2/LOX/MMP12	10
GO:0019838	growth factor binding	12/154	132/18737	0.0909091	11.0608	10.5596	9.22619e-10	7.45476e-08	5.80764e-08	COL1A1/COL1A2/THBS1/COL3A1/COL4A1/OSMR/COL5A1/SRPX2/TGFB3/NRP1/PDGFRB/ENG	12
GO:0030020	extracellular matrix structural constituent conferring tensile strength	8/154	45/18737	0.177778	21.63	12.613	2.88962e-09	1.94568e-07	1.51579e-07	COL1A1/COL8A1/COL1A2/COL3A1/COL4A1/COL5A1/COL4A2/COL15A1	8
GO:0005178	integrin binding	12/154	161/18737	0.0745342	9.06848	9.35987	8.97079e-09	5.17743e-07	4.03348e-07	THBS4/FN1/PTPRZ1/THBS1/FBN1/COL3A1/TGFBI/VCAM1/EMILIN1/COL5A1/MFGE8/CDH17	12
GO:0008201	heparin binding	11/154	176/18737	0.0625	7.6043	8.01352	2.30825e-07	1.16566e-05	9.08112e-06	THBS4/THBS2/FN1/THBS1/FBN1/PCOLCE/COL5A1/NRP1/MDK/CXCL8/CXCL10	11
GO:0045236	CXCR chemokine receptor binding	5/154	18/18737	0.277778	33.7969	12.6727	2.76197e-07	1.23982e-05	9.65883e-06	TFF2/CXCL8/CXCL1/CXCL9/CXCL10	5
GO:1901681	sulfur compound binding	13/154	277/18737	0.0469314	5.71009	7.18942	4.971e-07	2.00828e-05	1.56456e-05	THBS4/THBS2/FN1/THBS1/FBN1/PCOLCE/COL5A1/NRP1/CD34/MDK/CXCL8/CXCL10/DMBT1	13
GO:0001968	fibronectin binding	5/154	30/18737	0.166667	20.2781	9.61977	4.24237e-06	0.000155811	0.000121384	THBS1/TNFAIP6/MFAP2/MMP2/CTSK	5
GO:0004252	serine-type endopeptidase activity	9/154	178/18737	0.0505618	6.15179	6.28684	1.67299e-05	0.000563241	0.000438794	MMP2/CTSK/PLAU/HPN/TMPRSS2/MMP7/MMP3/MMP12/MMP1	9
GO:0008236	serine-type peptidase activity	9/154	195/18737	0.0461538	5.61548	5.8979	3.44018e-05	0.0010691	0.000832885	MMP2/CTSK/PLAU/HPN/TMPRSS2/MMP7/MMP3/MMP12/MMP1	9
GO:0017171	serine hydrolase activity	9/154	199/18737	0.0452261	5.50261	5.813	4.0321e-05	0.00109904	0.000856212	MMP2/CTSK/PLAU/HPN/TMPRSS2/MMP7/MMP3/MMP12/MMP1	9
GO:0016903	oxidoreductase activity, acting on the aldehyde or oxo group of donors	5/154	47/18737	0.106383	12.9435	7.46305	4.08061e-05	0.00109904	0.000856212	ADH7/ALDH1A3/ALDH3A1/ALDH1A1/AKR1C3	5
GO:0030246	carbohydrate binding	10/154	280/18737	0.0357143	4.34532	5.13424	0.000109681	0.00276945	0.00215754	LGALS1/LOXL2/CD248/CD34/ENG/CEMIP/GALNT6/REG1A/CHI3L1/ALDOB	10
GO:0019955	cytokine binding	7/154	143/18737	0.048951	5.95582	5.41549	0.000181644	0.00431671	0.00336294	GREM1/THBS1/OSMR/TGFB3/NRP1/ENG/SOSTDC1	7
GO:0050840	extracellular matrix binding	5/154	65/18737	0.0769231	9.35914	6.14559	0.00019512	0.00437937	0.00341175	SPARC/THBS1/TGFBI/LGALS1/CD248	5
GO:0043394	proteoglycan binding	4/154	37/18737	0.108108	13.1534	6.73625	0.000234665	0.00498972	0.00388725	FN1/THBS1/CTSK/COL5A1	4
GO:0004029	aldehyde dehydrogenase (NAD+) activity	3/154	16/18737	0.1875	22.8129	7.94602	0.000281874	0.00542272	0.00422458	ALDH1A3/ALDH3A1/ALDH1A1	3
GO:0016641	oxidoreductase activity, acting on the CH-NH2 group of donors, oxygen as acceptor	3/154	16/18737	0.1875	22.8129	7.94602	0.000281874	0.00542272	0.00422458	VCAM1/LOX/LOXL2	3
GO:0004030	aldehyde dehydrogenase [NAD(P)+] activity	3/154	17/18737	0.176471	21.471	7.68689	0.000340216	0.00590452	0.00459993	ALDH1A3/ALDH3A1/ALDH1A1	3
GO:0070492	oligosaccharide binding	3/154	17/18737	0.176471	21.471	7.68689	0.000340216	0.00590452	0.00459993	LGALS1/LOXL2/REG1A	3
GO:0016620	oxidoreductase activity, acting on the aldehyde or oxo group of donors, NAD or NADP as acceptor	4/154	41/18737	0.097561	11.8701	6.34298	0.000350764	0.00590452	0.00459993	ALDH1A3/ALDH3A1/ALDH1A1/AKR1C3	4
GO:0042379	chemokine receptor binding	5/154	75/18737	0.0666667	8.11126	5.61744	0.000381733	0.00604413	0.00470869	TFF2/CXCL8/CXCL1/CXCL9/CXCL10	5
GO:0008083	growth factor activity	7/154	162/18737	0.0432099	5.2573	4.95413	0.000388979	0.00604413	0.00470869	INHBA/THBS4/TGFB3/MDK/TFF1/CXCL1/REG1A	7
GO:0005126	cytokine receptor binding	9/154	277/18737	0.032491	3.95314	4.50764	0.000485075	0.0070055	0.00545764	GREM1/OSMR/TGFB3/ENG/TFF2/CXCL8/CXCL1/CXCL9/CXCL10	9
GO:0019199	transmembrane receptor protein kinase activity	5/154	79/18737	0.0632911	7.70056	5.43292	0.00048553	0.0070055	0.00545764	PDGFRL/NRP1/PDGFRB/ENG/SOSTDC1	5
GO:0016638	oxidoreductase activity, acting on the CH-NH2 group of donors	3/154	20/18737	0.15	18.2503	7.02644	0.000560137	0.00780329	0.00607917	VCAM1/LOX/LOXL2	3
GO:0036122	BMP binding	3/154	21/18737	0.142857	17.3813	6.83741	0.000649568	0.00874751	0.00681476	GREM1/ENG/SOSTDC1	3
GO:0008009	chemokine activity	4/154	49/18737	0.0816327	9.93215	5.69919	0.000697427	0.00908905	0.00708084	CXCL8/CXCL1/CXCL9/CXCL10	4
GO:0061134	peptidase regulator activity	8/154	235/18737	0.0340426	4.14192	4.41225	0.000737796	0.00931468	0.00725661	FN1/C3/MAL/SERPINE1/SPOCK1/THBS1/CTSK/PCOLCE	8
GO:0072341	modified amino acid binding	5/154	88/18737	0.0568182	6.913	5.0613	0.000795519	0.00973909	0.00758725	FOLR1/THBS1/NOX4/MFGE8/ANXA10	5
GO:0050431	transforming growth factor beta binding	3/154	23/18737	0.130435	15.8698	6.49573	0.000854596	0.010092	0.00786217	THBS1/TGFB3/ENG	3
GO:0018455	alcohol dehydrogenase [NAD(P)+] activity	4/154	52/18737	0.0769231	9.35914	5.49487	0.000874305	0.010092	0.00786217	ADH7/ALDH3A1/AKR1C1/AKR1C3	4
GO:0002020	protease binding	6/154	136/18737	0.0441176	5.36774	4.65371	0.000913551	0.0102521	0.00798689	FN1/COL1A1/SERPINE1/COL1A2/THBS1/COL3A1	6
GO:0042562	hormone binding	5/154	93/18737	0.0537634	6.54134	4.87671	0.00102129	0.0111514	0.00868751	INHBA/CCKBR/GPER1/ALDH1A3/ALDH1A1	5
GO:0016504	peptidase activator activity	4/154	59/18737	0.0677966	8.24873	5.07649	0.00140593	0.0149473	0.0116447	FN1/MAL/CTSK/PCOLCE	4
GO:0005507	copper ion binding	4/154	63/18737	0.0634921	7.72501	4.86727	0.00179399	0.0183017	0.0142579	LOX/LOXL2/MOXD1/HEPH	4
GO:0004497	monooxygenase activity	5/154	106/18737	0.0471698	5.7391	4.45422	0.00182889	0.0183017	0.0142579	MOXD1/FA2H/CYP2C9/AKR1C1/AKR1C3	5
GO:0008106	alcohol dehydrogenase (NADP+) activity	3/154	30/18737	0.1	12.1669	5.57226	0.00187842	0.0183017	0.0142579	ALDH3A1/AKR1C1/AKR1C3	3
GO:0004175	endopeptidase activity	10/154	404/18737	0.0247525	3.0116	3.72098	0.00190265	0.0183017	0.0142579	MMP2/CTSK/PLAU/HPN/CAPN9/TMPRSS2/MMP7/MMP3/MMP12/MMP1	10
GO:0004222	metalloendopeptidase activity	5/154	110/18737	0.0454545	5.5304	4.33813	0.00215174	0.0202164	0.0157496	MMP2/MMP7/MMP3/MMP12/MMP1	5
GO:0005345	purine nucleobase transmembrane transporter activity	2/154	10/18737	0.2	24.3338	6.7188	0.00289233	0.0248617	0.0193685	SLC25A4/SLC28A2	2
GO:0016175	superoxide-generating NAD(P)H oxidase activity	2/154	10/18737	0.2	24.3338	6.7188	0.00289233	0.0248617	0.0193685	NOX4/DUOX2	2
GO:0030023	extracellular matrix constituent conferring elasticity	2/154	10/18737	0.2	24.3338	6.7188	0.00289233	0.0248617	0.0193685	FBN1/EMILIN1	2
GO:0032052	bile acid binding	2/154	10/18737	0.2	24.3338	6.7188	0.00289233	0.0248617	0.0193685	AKR1C1/AKR1C3	2
GO:0004033	aldo-keto reductase (NADPH) activity	3/154	36/18737	0.0833333	10.1391	4.99645	0.00318668	0.0262896	0.0204809	ALDH3A1/AKR1C1/AKR1C3	3
GO:0001664	G protein-coupled receptor binding	8/154	299/18737	0.0267559	3.25535	3.57877	0.0033543	0.0262896	0.0204809	C3/CCKBR/GNAI2/TFF2/CXCL8/CXCL1/CXCL9/CXCL10	8
GO:0016616	oxidoreductase activity, acting on the CH-OH group of donors, NAD or NADP as acceptor	5/154	122/18737	0.0409836	4.98643	4.02136	0.00336958	0.0262896	0.0204809	ADH7/ALDH3A1/HPGD/AKR1C1/AKR1C3	5
GO:0005114	type II transforming growth factor beta receptor binding	2/154	11/18737	0.181818	22.1216	6.37884	0.00351604	0.0262896	0.0204809	TGFB3/ENG	2
GO:0015205	nucleobase transmembrane transporter activity	2/154	11/18737	0.181818	22.1216	6.37884	0.00351604	0.0262896	0.0204809	SLC25A4/SLC28A2	2
GO:0030283	testosterone dehydrogenase [NAD(P)+] activity	2/154	11/18737	0.181818	22.1216	6.37884	0.00351604	0.0262896	0.0204809	AKR1C1/AKR1C3	2
GO:0034713	type I transforming growth factor beta receptor binding	2/154	11/18737	0.181818	22.1216	6.37884	0.00351604	0.0262896	0.0204809	TGFB3/ENG	2
GO:0005125	cytokine activity	7/154	238/18737	0.0294118	3.5785	3.64436	0.00357903	0.0262896	0.0204809	INHBA/GREM1/TGFB3/CXCL8/CXCL1/CXCL9/CXCL10	7
GO:0004032	aldose reductase (NADPH) activity	2/154	12/18737	0.166667	20.2781	6.08115	0.00419656	0.0297441	0.0231722	AKR1C1/AKR1C3	2
GO:0097493	structural molecule activity conferring elasticity	2/154	12/18737	0.166667	20.2781	6.08115	0.00419656	0.0297441	0.0231722	FBN1/EMILIN1	2
GO:0008237	metallopeptidase activity	6/154	185/18737	0.0324324	3.94602	3.66578	0.00429962	0.0299491	0.0233319	CPA2/MMP2/MMP7/MMP3/MMP12/MMP1	6
GO:0031406	carboxylic acid binding	6/154	187/18737	0.0320856	3.90381	3.63294	0.00452954	0.0310158	0.0241629	FOLR1/MDK/GSTA1/AKR1C1/AKR1C3/DMBT1	6
GO:0016614	oxidoreductase activity, acting on CH-OH group of donors	5/154	132/18737	0.0378788	4.60867	3.78756	0.00471087	0.0317199	0.0247114	ADH7/ALDH3A1/HPGD/AKR1C1/AKR1C3	5
GO:0035673	oligopeptide transmembrane transporter activity	2/154	13/18737	0.153846	18.7183	5.81748	0.00493292	0.0326705	0.025452	GJA1/ABCC5	2
GO:0008559	ABC-type xenobiotic transporter activity	2/154	14/18737	0.142857	17.3813	5.58167	0.00572417	0.0372994	0.0290582	ABCC5/ABCA8	2
GO:0016651	oxidoreductase activity, acting on NAD(P)H	4/154	88/18737	0.0454545	5.5304	3.87785	0.00599714	0.0384579	0.0299607	NOX4/AKR1C1/DUOX2/AKR1C3	4
GO:0043177	organic acid binding	6/154	199/18737	0.0301508	3.66841	3.44499	0.00610411	0.0385322	0.0300185	FOLR1/MDK/GSTA1/AKR1C1/AKR1C3/DMBT1	6
GO:0015562	efflux transmembrane transporter activity	2/154	16/18737	0.125	15.2086	5.17592	0.00746757	0.0457106	0.0356109	GJA1/ABCC5	2
GO:0050664	oxidoreductase activity, acting on NAD(P)H, oxygen as acceptor	2/154	16/18737	0.125	15.2086	5.17592	0.00746757	0.0457106	0.0356109	NOX4/DUOX2	2

## Sheet: GO_CC
ID	Description	GeneRatio	BgRatio	RichFactor	FoldEnrichment	zScore	pvalue	p.adjust	qvalue	geneID	Count
GO:0062023	collagen-containing extracellular matrix	35/157	430/19960	0.0813953	10.3481	17.4486	1.22548e-25	3.06371e-23	2.60576e-23	ASPN/GREM1/THBS4/THBS2/FN1/COL1A1/PTPRZ1/COL8A1/SPARC/SERPINE1/COL1A2/THBS1/FBN1/LUM/COL3A1/MFAP2/MMP2/TGFBI/LGALS1/PCOLCE/NID2/COL4A1/LOX/EMILIN1/COL5A1/TGM2/SRPX2/COL4A2/COL15A1/LOXL2/TGFB3/MFGE8/PKM/MDK/DPT	35
GO:0005604	basement membrane	13/157	92/19960	0.141304	17.9646	14.5215	3.48783e-13	4.35979e-11	3.70812e-11	THBS4/THBS2/FN1/COL8A1/SPARC/FBN1/TGFBI/NID2/COL4A1/COL5A1/COL4A2/COL15A1/LOXL2	13
GO:0098644	complex of collagen trimers	8/157	21/19960	0.380952	48.4319	19.3634	2.2843e-12	1.90359e-10	1.61905e-10	COL1A1/COL8A1/COL1A2/LUM/COL3A1/COL4A1/COL5A1/COL4A2	8
GO:0005581	collagen trimer	11/157	86/19960	0.127907	16.2613	12.6285	7.37859e-11	4.61162e-09	3.9223e-09	COL1A1/COL8A1/COL1A2/LUM/COL3A1/COL4A1/LOX/EMILIN1/COL5A1/COL4A2/COL15A1	11
GO:0045177	apical part of cell	19/157	474/19960	0.0400844	5.09608	8.03618	6.51261e-09	3.2563e-07	2.76957e-07	FN1/MAL/FOLR1/GJA1/SCNN1B/CTSK/VCAM1/OSMR/KCNQ1/PDGFRB/HPN/ABCC5/CD34/PODXL/NOTCH1/CA2/CLDN1/DUOX2/UPK1B	19
GO:0005583	fibrillar collagen trimer	5/157	12/19960	0.416667	52.9724	16.0349	2.13972e-08	7.64187e-07	6.49961e-07	COL1A1/COL1A2/LUM/COL3A1/COL5A1	5
GO:0098643	banded collagen fibril	5/157	12/19960	0.416667	52.9724	16.0349	2.13972e-08	7.64187e-07	6.49961e-07	COL1A1/COL1A2/LUM/COL3A1/COL5A1	5
GO:0016324	apical plasma membrane	17/157	408/19960	0.0416667	5.29724	7.80868	2.44764e-08	7.64887e-07	6.50557e-07	FN1/MAL/FOLR1/GJA1/SCNN1B/CTSK/OSMR/KCNQ1/PDGFRB/HPN/ABCC5/CD34/PODXL/NOTCH1/CLDN1/DUOX2/UPK1B	17
GO:0005788	endoplasmic reticulum lumen	15/157	314/19960	0.0477707	6.07327	8.06806	2.86045e-08	7.94568e-07	6.75801e-07	FN1/C3/COL1A1/COL8A1/COL1A2/THBS1/FBN1/COL3A1/LGALS1/COL4A1/COL5A1/COL4A2/COL15A1/MFGE8/MXRA8	15
GO:0009897	external side of plasma membrane	16/157	407/19960	0.039312	4.99789	7.25562	1.4313e-07	3.57825e-06	3.0434e-06	AQP4/FOLR1/THBS1/SCNN1B/CTSK/VCAM1/OSMR/PLAU/ADA/CD248/MFGE8/CD34/ENG/FCER1G/CXCL9/CXCL10	16
GO:0031091	platelet alpha granule	6/157	91/19960	0.0659341	8.38245	6.28473	8.26764e-05	0.00187901	0.00159815	THBS2/FN1/SPARC/SERPINE1/THBS1/TGFB3	6
GO:0009925	basal plasma membrane	10/157	298/19960	0.033557	4.26623	5.05819	0.00012847	0.00267645	0.00227639	AQP4/FOLR1/KCNQ1/ABCC5/CD34/HPGD/CLDN1/HEPH/ABCA8/CDH17	10
GO:0031093	platelet alpha granule lumen	5/157	67/19960	0.0746269	9.48759	6.1962	0.000184142	0.0035412	0.00301188	FN1/SPARC/SERPINE1/THBS1/TGFB3	5
GO:0045178	basal part of cell	10/157	317/19960	0.0315457	4.01053	4.81085	0.0002119	0.00378393	0.00321833	AQP4/FOLR1/KCNQ1/ABCC5/CD34/HPGD/CLDN1/HEPH/ABCA8/CDH17	10
GO:0016323	basolateral plasma membrane	9/157	264/19960	0.0340909	4.33411	4.85563	0.000249328	0.00415547	0.00353434	AQP4/FOLR1/KCNQ1/ABCC5/HPGD/CLDN1/HEPH/ABCA8/CDH17	9
GO:0060205	cytoplasmic vesicle lumen	10/157	329/19960	0.0303951	3.86425	4.66435	0.000285102	0.00429494	0.00365296	FN1/C3/SPARC/SERPINE1/THBS1/ADA/TGFB3/PKM/CXCL1/CHI3L1	10
GO:0031983	vesicle lumen	10/157	330/19960	0.030303	3.85254	4.65245	0.000292056	0.00429494	0.00365296	FN1/C3/SPARC/SERPINE1/THBS1/ADA/TGFB3/PKM/CXCL1/CHI3L1	10
GO:0034774	secretory granule lumen	9/157	324/19960	0.0277778	3.53149	4.0905	0.00108553	0.0150768	0.0128232	FN1/C3/SPARC/SERPINE1/THBS1/TGFB3/PKM/CXCL1/CHI3L1	9
GO:0005925	focal adhesion	10/157	424/19960	0.0235849	2.99844	3.70348	0.00197416	0.0259758	0.0220931	GJA1/NOX4/CORO1C/TGM2/PLAU/VIM/NRP1/PDGFRB/EPB41L2/ENG	10
GO:0030055	cell-substrate junction	10/157	434/19960	0.0230415	2.92935	3.61829	0.00233793	0.0292241	0.0248559	GJA1/NOX4/CORO1C/TGM2/PLAU/VIM/NRP1/PDGFRB/EPB41L2/ENG	10
GO:1904090	peptidase inhibitor complex	2/157	11/19960	0.181818	23.1152	6.53252	0.00322736	0.038421	0.0326781	SERPINE1/PLAU	2
GO:0070160	tight junction	5/157	134/19960	0.0373134	4.7438	3.87169	0.00418086	0.0475097	0.0404083	GJA1/PMP22/MXRA8/PLXDC1/CLDN1	5
GO:0001527	microfibril	2/157	13/19960	0.153846	19.559	5.95994	0.00452999	0.049239	0.0418791	FBN1/MFAP2	2

## Sheet: KEGG
category	subcategory	ID	Description	GeneRatio	BgRatio	RichFactor	FoldEnrichment	zScore	pvalue	p.adjust	qvalue	geneID	Count
Human Diseases	Endocrine and metabolic disease	hsa04933	AGE-RAGE signaling pathway in diabetic complications	12/106	101/9392	0.118812	10.5272	10.2846	1.173e-09	2.63926e-07	2.23488e-07	FN1/COL1A1/SERPINE1/COL1A2/COL3A1/MMP2/NOX4/VCAM1/COL4A1/COL4A2/TGFB3/CXCL8	12
Cellular Processes	Cell motility	hsa04820	Cytoskeleton in muscle cells	15/106	232/9392	0.0646552	5.72869	7.79169	4.36264e-08	4.90797e-06	4.15599e-06	THBS4/THBS2/FN1/COL1A1/COL1A2/THBS1/FBN1/COL3A1/CKM/NID2/COL4A1/COL5A1/COL4A2/MYH10/VIM	15
Organismal Systems	Digestive system	hsa04974	Protein digestion and absorption	10/106	105/9392	0.0952381	8.43845	8.18906	2.58037e-07	1.93527e-05	1.63876e-05	CPA2/COL1A1/COL8A1/COL1A2/COL3A1/COL4A1/COL5A1/COL4A2/COL15A1/KCNQ1	10
Human Diseases	Infectious disease: parasitic	hsa05146	Amoebiasis	9/106	103/9392	0.0873786	7.74208	7.35059	2.19316e-06	0.000123365	0.000104464	FN1/COL1A1/COL1A2/COL3A1/COL4A1/COL4A2/TGFB3/CXCL8/CXCL1	9
Environmental Information Processing	Signaling molecules and interaction	hsa04512	ECM-receptor interaction	8/106	89/9392	0.0898876	7.96438	7.05279	6.6895e-06	0.000301028	0.000254905	THBS4/THBS2/FN1/COL1A1/COL1A2/THBS1/COL4A1/COL4A2	8
Human Diseases	Infectious disease: parasitic	hsa05144	Malaria	6/106	50/9392	0.12	10.6325	7.2962	1.90399e-05	0.000713996	0.0006046	THBS4/THBS2/THBS1/VCAM1/TGFB3/CXCL8	6
Organismal Systems	Endocrine system	hsa04926	Relaxin signaling pathway	8/106	130/9392	0.0615385	5.45254	5.46162	0.00010509	0.0033779	0.00286035	COL1A1/COL1A2/COL3A1/MMP2/COL4A1/COL4A2/GNAI2/MMP1	8
Human Diseases	Infectious disease: viral	hsa05165	Human papillomavirus infection	12/106	333/9392	0.036036	3.19293	4.35312	0.000356575	0.0100287	0.00849211	THBS4/THBS2/FN1/COL1A1/COL1A2/THBS1/COL4A1/COL4A2/PPP2R3A/PDGFRB/NOTCH1/PKM	12
Cellular Processes	Cellular community - eukaryotes	hsa04510	Focal adhesion	9/106	203/9392	0.044335	3.92825	4.50626	0.000463186	0.0115797	0.00980546	THBS4/THBS2/FN1/COL1A1/COL1A2/THBS1/COL4A1/COL4A2/PDGFRB	9
Organismal Systems	Immune system	hsa04657	IL-17 signaling pathway	6/106	95/9392	0.0631579	5.59603	4.81025	0.000691274	0.0141013	0.0119408	CEBPB/CXCL8/CXCL1/CXCL10/MMP3/MMP1	6
Human Diseases	Immune disease	hsa05323	Rheumatoid arthritis	6/106	95/9392	0.0631579	5.59603	4.81025	0.000691274	0.0141013	0.0119408	CTSK/TGFB3/CXCL8/CXCL1/MMP3/MMP1	6
Environmental Information Processing	Signal transduction	hsa04151	PI3K-Akt signaling pathway	12/106	362/9392	0.0331492	2.93714	4.01575	0.00075207	0.0141013	0.0119408	THBS4/THBS2/FN1/COL1A1/COL1A2/THBS1/COL4A1/OSMR/COL4A2/PPP2R3A/PDGFRB/MYB	12
Metabolism	Carbohydrate metabolism	hsa00010	Glycolysis / Gluconeogenesis	5/106	67/9392	0.0746269	6.61222	4.92541	0.000923257	0.0159795	0.0135311	FBP2/ADH7/PKM/ALDH3A1/ALDOB	5
Human Diseases	Cancer: specific types	hsa05219	Bladder cancer	4/106	41/9392	0.097561	8.64427	5.24075	0.001126	0.0180964	0.0153237	THBS1/MMP2/CXCL8/MMP1	4
Environmental Information Processing	Signal transduction	hsa04350	TGF-beta signaling pathway	6/106	110/9392	0.0545455	4.83293	4.32017	0.00148693	0.022304	0.0188867	INHBA/GREM1/THBS1/FBN1/EMP3/TGFB3	6
Metabolism	Xenobiotics biodegradation and metabolism	hsa00980	Metabolism of xenobiotics by cytochrome P450	5/106	79/9392	0.0632911	5.60783	4.394	0.00193649	0.0272319	0.0230595	ADH7/ALDH3A1/GSTA1/CYP2C9/AKR1C1	5
