# Supplementary material for: Systems toxicology unravels multi-tiered carcinogenic networks of zearalenone in gastric cancer
Source: Front Oncol. 2026 Mar 31;16:1762191. doi: 10.3389/fonc.2026.1762191 (PMC13076545; doi:10.3389/fonc.2026.1762191)
Supplement: Supplementary file 6 [file Table6.xlsx]

## Sheet: Model AUC
Model_Type	Model_Combination_Name	Train_AUC	Meta_AUC	Combined_Score
Stack	Stepglm[both]+XGBoost	0.999423	0.975939	0.987681
Stack	Stepglm[backward]+GBM	0.995108	0.979288	0.987198
Stack	Stepglm[both]+GBM	0.995108	0.979288	0.987198
Stack	Lasso+GBM	0.984202	0.98061	0.982406
Stack	Stepglm[both]+RF	1	0.935836	0.967918
Stack	Stepglm[backward]+RF	1	0.935836	0.967918
Single	RF	1	0.974573	0.987286
Stack	RF+GBM	1	0.947603	0.973801
Stack	Lasso+Stepglm[forward]	0.99575	0.988807	0.992278
Single	Stepglm[forward]	0.991098	0.92786	0.959479
Stack	glmBoost+GBM	0.983752	0.980257	0.982005
Single	Enet[alpha=0.8]	0.98518	0.982637	0.983909
Single	GBM	0.983456	0.976115	0.979785
Stack	Lasso+Stepglm[both]	0.995012	0.98343	0.989221
Stack	Lasso+Stepglm[backward]	0.995012	0.98343	0.989221
Single	Stepglm[both]	0.989976	0.92385	0.956913
Single	Stepglm[backward]	0.989976	0.92385	0.956913
Single	LDA	0.994675	0.974088	0.984381
Stack	Stepglm[backward]+Enet[alpha=0.9]	0.994739	0.983166	0.988953
Stack	Stepglm[backward]+Enet[alpha=0.8]	0.995445	0.98299	0.989217
Stack	Stepglm[both]+Enet[alpha=0.9]	0.994739	0.983166	0.988953
Stack	Stepglm[backward]+Lasso	0.995012	0.98343	0.989221
Single	Enet[alpha=0.4]	0.991227	0.983342	0.987284
Stack	Stepglm[both]+Lasso	0.995012	0.98343	0.989221
Single	Enet[alpha=0.6]	0.983352	0.982373	0.982862
Stack	Lasso+LDA	0.992975	0.981491	0.987233
Stack	Stepglm[both]+Enet[alpha=0.8]	0.995445	0.98299	0.989217
Stack	Stepglm[backward]+Enet[alpha=0.5]	0.995028	0.982637	0.988832
Stack	Stepglm[backward]+Enet[alpha=0.3]	0.997001	0.984135	0.990568
Stack	Stepglm[backward]+Enet[alpha=0.4]	0.996568	0.984312	0.99044
Stack	Stepglm[both]+Enet[alpha=0.6]	0.99498	0.982725	0.988852
Stack	Stepglm[backward]+Enet[alpha=0.6]	0.99498	0.982725	0.988852
Stack	Stepglm[backward]+Enet[alpha=0.2]	0.99745	0.984488	0.990969
Single	Enet[alpha=0.5]	0.983352	0.982285	0.982818
Stack	Stepglm[both]+Enet[alpha=0.1]	0.997819	0.984664	0.991241
Single	Lasso	0.983287	0.982373	0.98283
Stack	Stepglm[both]+Enet[alpha=0.3]	0.997001	0.984135	0.990568
Stack	Stepglm[both]+Ridge	0.996407	0.983871	0.990139
Stack	Stepglm[both]+Enet[alpha=0.5]	0.995028	0.982637	0.988832
Stack	Stepglm[both]+Enet[alpha=0.4]	0.996568	0.984312	0.99044
Stack	Stepglm[backward]+Enet[alpha=0.7]	0.995028	0.983078	0.989053
Stack	glmBoost+Stepglm[forward]	0.995557	0.987044	0.991301
Single	Enet[alpha=0.9]	0.982325	0.981668	0.981996
Stack	Stepglm[both]+LDA	0.998396	0.979905	0.98915
Stack	Stepglm[backward]+LDA	0.998396	0.979905	0.98915
Stack	Stepglm[both]+Enet[alpha=0.7]	0.995028	0.983078	0.989053
Stack	Stepglm[backward]+Enet[alpha=0.1]	0.997819	0.984664	0.991241
Stack	glmBoost+Stepglm[both]	0.994691	0.982461	0.988576
Stack	glmBoost+Stepglm[backward]	0.994691	0.982461	0.988576
Stack	Stepglm[both]+Enet[alpha=0.2]	0.99745	0.984488	0.990969
Single	Enet[alpha=0.3]	0.992638	0.983254	0.987946
Stack	glmBoost+Lasso	0.982742	0.982108	0.982425
Stack	glmBoost+Enet[alpha=0.5]	0.983063	0.982196	0.98263
Stack	glmBoost+Enet[alpha=0.8]	0.983303	0.982108	0.982706
Stack	glmBoost+Enet[alpha=0.6]	0.982806	0.982549	0.982678
Stack	glmBoost+Enet[alpha=0.9]	0.982646	0.982373	0.982509
Stack	glmBoost+LDA	0.993264	0.98202	0.987642
Stack	glmBoost+Enet[alpha=0.7]	0.982934	0.982901	0.982918
Stack	Lasso+NaiveBayes	0.983063	0.982549	0.982806
Stack	Stepglm[backward]+Ridge	0.996407	0.983871	0.990139
Stack	RF+XGBoost	1	0.944298	0.972149
Stack	glmBoost+Enet[alpha=0.4]	0.995621	0.95223	0.973926
Stack	glmBoost+Enet[alpha=0.3]	0.996904	0.952759	0.974832
Stack	glmBoost+Enet[alpha=0.2]	0.997819	0.956813	0.977316
Single	Enet[alpha=0.2]	0.99421	0.984135	0.989173
Stack	Stepglm[both]+glmBoost	0.994691	0.982461	0.988576
Stack	Stepglm[backward]+glmBoost	0.994691	0.982461	0.988576
Stack	Lasso+glmBoost	0.982742	0.982108	0.982425
Stack	glmBoost+Enet[alpha=0.1]	0.998284	0.956108	0.977196
Single	Enet[alpha=0.1]	0.995461	0.985017	0.990239
Single	glmBoost	0.983095	0.982549	0.982822
Single	Ridge	0.99105	0.984224	0.987637
Stack	glmBoost+Ridge	0.994835	0.971796	0.983316
Stack	glmBoost+NaiveBayes	0.983063	0.982549	0.982806
Stack	Stepglm[both]+NaiveBayes	0.992325	0.964305	0.978315
Stack	Stepglm[backward]+NaiveBayes	0.992325	0.964305	0.978315
Stack	Stepglm[both]+SVM	0.998412	0.973647	0.98603
Stack	Stepglm[both]+plsRglm	0.999904	0.985722	0.992813
Stack	Stepglm[backward]+plsRglm	0.999904	0.985722	0.992813
Single	NaiveBayes	0.951065	0.938481	0.944773
Stack	Stepglm[backward]+SVM	0.998412	0.973647	0.98603
Stack	glmBoost+plsRglm	0.998396	0.985369	0.991883
Stack	Lasso+plsRglm	0.998123	0.986074	0.992099
Stack	glmBoost+XGBoost	0.997979	0.868412	0.933195
Stack	Lasso+SVM	0.993504	0.946942	0.970223
Single	plsRglm	0.99907	0.983783	0.991426
Stack	RF+Stepglm[both]	1	0.935836	0.967918
Stack	RF+Stepglm[backward]	1	0.935836	0.967918
Single	SVM	0.994707	0.974264	0.984486
Stack	RF+LDA	1	0.940155	0.970078
Stack	RF+Enet[alpha=0.7]	1	0.897585	0.948793
Stack	RF+Stepglm[forward]	1	0.935836	0.967918
Stack	RF+Lasso	1	0.937335	0.968667
Stack	RF+Enet[alpha=0.9]	1	0.919531	0.959766
Stack	RF+Enet[alpha=0.2]	1	0.941301	0.97065
Stack	RF+glmBoost	1	0.942006	0.971003
Stack	RF+Enet[alpha=0.8]	1	0.947647	0.973823
Stack	RF+Enet[alpha=0.5]	1	0.898643	0.949321
Stack	RF+Enet[alpha=0.1]	1	0.941565	0.970783
Stack	RF+Enet[alpha=0.6]	1	0.895205	0.947603
Stack	RF+Enet[alpha=0.4]	1	0.941213	0.970606
Stack	RF+Enet[alpha=0.3]	1	0.941213	0.970606
Stack	RF+Ridge	1	0.944298	0.972149
Stack	RF+NaiveBayes	1	0.972237	0.986118
Stack	RF+plsRglm	1	0.935836	0.967918
Stack	glmBoost+SVM	0.992205	0.932663	0.962434
Single	XGBoost	0.998027	0.970122	0.984074
Stack	Stepglm[backward]+XGBoost	0.999423	0.975939	0.987681
Stack	Lasso+XGBoost	0.997915	0.861008	0.929462
Stack	RF+SVM	1	0.938481	0.96924
Ensemble	Overall_Stacked_GLM	0.999952	0.984312	0.992132
