# Supplementary material for: Systems toxicology unravels multi-tiered carcinogenic networks of zearalenone in gastric cancer
Source: Front Oncol. 2026 Mar 31;16:1762191. doi: 10.3389/fonc.2026.1762191 (PMC13076545; doi:10.3389/fonc.2026.1762191)
Supplement: Supplementary file 7 [file Table7.xlsx]

## Sheet: Gene Importance
Gene	Average_Importance
COL1A1	5.1658
INHBA	2.64772
PKM	2.12963
THBS2	1.4609
MFAP2	1.41576
CPA2	1.15435
GPER1	0.855277
DPT	0.818413
SLC25A4	0.809263
CCKBR	0.795859
PMEPA1	0.731479
MT1M	0.658578
REG1A	0.538289
CKMT2	0.5323
MYB	0.520633
SOSTDC1	0.506905
RAP1GAP2	0.49736
FBP2	0.483347
MDK	0.478399
CDH11	0.474532
