# Supplementary material for: Systems toxicology unravels multi-tiered carcinogenic networks of zearalenone in gastric cancer
Source: Front Oncol. 2026 Mar 31;16:1762191. doi: 10.3389/fonc.2026.1762191 (PMC13076545; doi:10.3389/fonc.2026.1762191)
Supplement: Supplementary file 8 [file Table8.xlsx]

## Sheet: SHAP Result
XK	VIM	VCAM1	UPK1B	TNFAIP6	TMPRSS2	TMEM45A	THBS4	THBS2	THBS1	TGM2	TGFBI	TGFB3	TFF2	TFF1	STOM	SRPX2	SPOCK1	SPARC	SOSTDC1	SNAI2	SLC28A2	SLC25A4	SH3GL2	SERPINE1	SELENBP1	SCNN1B	ROBO1	REG1A	RAP1GAP2	RAP1GAP	PXMP2	PTPRZ1	PPP2R3A	PODXL	PMP22	PMEPA1	PLXDC2	PLXDC1	PLAU	PLA2G2A	PKM	PHTF2	PDGFRL	PDGFRB	PCOLCE	OSMR	NRP1	NREP	NOX4
0	0.233972	0	0	0	0	0.120563	0	0	0	0	0	0	0	0.11701	0	-0.244656	0	0	0.348764	-0.231644	0	-0.133155	-0.106995	0	0	0.184564	0	-0.411609	0.392497	0	0	0.519869	0.0039127	0	-0.251073	0.38299	0	0	0.312174	0.217541	1.29995	0	-0.252883	0	0	0	-0.232453	0.535732	0
0	0.233972	0	0	0	0	0.120563	0	0	0	0	0	0	0	0.11701	0	-0.244656	0	0	0.348764	-0.231644	0	-0.133155	-0.106995	0	0	0.184564	0	0.612138	0.392497	0	0	-0.351458	0.0039127	0	-0.251073	0.0246732	0	0	0.312174	0.217541	0.506296	0	-0.252883	0	0	0	-0.232453	0.535732	0
0	0.233972	0	0	0	0	0.120563	0	0	0	0	0	0	0	-0.208269	0	-0.244656	0	0	-0.132263	-0.231644	0	0.511622	-0.106995	0	0	0.184564	0	0.612138	0.392497	0	0	0.519869	0.0039127	0	-0.251073	0.38299	0	0	0.312174	0.217541	1.29995	0	-0.252883	0	0	0	-0.232453	0.535732	0
0	0.233972	0	0	0	0	0.120563	0	0	0	0	0	0	0	0.11701	0	-0.244656	0	0	-0.132263	-0.231644	0	-0.133155	-0.106995	0	0	0.184564	0	0.612138	0.392497	0	0	-0.351458	0.0039127	0	-0.251073	0.38299	0	0	0.312174	0.217541	1.29995	0	-0.252883	0	0	0	-0.232453	0.535732	0
0	-0.31778	0	0	0	0	-0.311994	0	0	0	0	0	0	0	-0.208269	0	0.218986	0	0	-0.132263	0.166882	0	-0.525897	-0.106995	0	0	-0.345027	0	-0.411609	-0.62044	0	0	-0.351458	0.0039127	0	0.144906	0.0246732	0	0	-0.272732	-0.296082	-0.423645	0	-0.252883	0	0	0	0.231479	-0.417772	0
0	0.233972	0	0	0	0	0.120563	0	0	0	0	0	0	0	0.11701	0	-0.244656	0	0	-0.132263	-0.231644	0	-0.525897	-0.106995	0	0	0.184564	0	0.612138	0.392497	0	0	0.0934167	0.0039127	0	-0.251073	0.38299	0	0	0.312174	0.217541	1.29995	0	-0.252883	0	0	0	-0.232453	0.535732	0
0	0.233972	0	0	0	0	-0.311994	0	0	0	0	0	0	0	-0.208269	0	0.218986	0	0	-0.132263	-0.231644	0	-0.525897	-0.106995	0	0	-0.345027	0	-0.411609	-0.62044	0	0	-0.351458	0.0039127	0	0.144906	0.0246732	0	0	0.312174	-0.296082	0.177667	0	-0.252883	0	0	0	-0.232453	-0.417772	0
0	-0.31778	0	0	0	0	0.120563	0	0	0	0	0	0	0	-0.208269	0	0.218986	0	0	-0.132263	0.166882	0	-0.525897	-0.106995	0	0	-0.345027	0	-0.411609	-0.62044	0	0	-0.351458	0.0039127	0	0.144906	0.0246732	0	0	-0.272732	0.217541	-0.423645	0	-0.252883	0	0	0	0.231479	-0.417772	0
0	-0.31778	0	0	0	0	0.120563	0	0	0	0	0	0	0	-0.208269	0	0.218986	0	0	-0.132263	0.166882	0	-0.525897	-0.106995	0	0	-0.345027	0	-0.411609	-0.62044	0	0	-0.351458	0.0039127	0	0.144906	0.0246732	0	0	0.312174	-0.296082	-0.938368	0	-0.252883	0	0	0	0.231479	0.0679251	0
0	0.233972	0	0	0	0	0.120563	0	0	0	0	0	0	0	0.11701	0	-0.244656	0	0	-0.132263	0.166882	0	-0.525897	-0.106995	0	0	0.184564	0	0.612138	0.392497	0	0	-0.351458	0.0039127	0	-0.251073	0.38299	0	0	-0.272732	-0.296082	1.29995	0	-0.252883	0	0	0	-0.232453	0.535732	0
0	0.233972	0	0	0	0	0.120563	0	0	0	0	0	0	0	0.11701	0	-0.244656	0	0	-0.132263	0.166882	0	-0.525897	-0.106995	0	0	0.184564	0	0.061913	0.392497	0	0	-0.351458	0.0039127	0	-0.251073	0.38299	0	0	-0.272732	-0.296082	1.29995	0	-0.252883	0	0	0	-0.232453	0.535732	0
0	0.233972	0	0	0	0	0.120563	0	0	0	0	0	0	0	0.11701	0	-0.244656	0	0	0.348764	-0.231644	0	-0.133155	-0.106995	0	0	0.184564	0	0.612138	0.392497	0	0	0.519869	0.0039127	0	-0.251073	0.38299	0	0	0.312174	0.217541	1.29995	0	-0.252883	0	0	0	-0.232453	0.535732	0
0	0.233972	0	0	0	0	0.120563	0	0	0	0	0	0	0	-0.208269	0	-0.244656	0	0	-0.132263	-0.231644	0	-0.133155	-0.106995	0	0	0.184564	0	-0.411609	0.392497	0	0	0.519869	0.0039127	0	0.144906	0.38299	0	0	0.312174	-0.296082	1.29995	0	-0.252883	0	0	0	-0.232453	0.535732	0
0	0.233972	0	0	0	0	0.120563	0	0	0	0	0	0	0	-0.208269	0	-0.244656	0	0	-0.132263	0.166882	0	0.511622	-0.106995	0	0	0.184564	0	-0.411609	-0.0158877	0	0	-0.351458	0.0039127	0	-0.251073	0.38299	0	0	0.312174	0.217541	0.506296	0	-0.252883	0	0	0	-0.232453	0.535732	0
0	-0.31778	0	0	0	0	0.120563	0	0	0	0	0	0	0	-0.208269	0	-0.244656	0	0	-0.132263	0.166882	0	0.511622	-0.106995	0	0	0.184564	0	-0.411609	-0.62044	0	0	-0.351458	0.0039127	0	0.144906	0.0246732	0	0	-0.272732	0.217541	0.177667	0	-0.252883	0	0	0	0.231479	-0.417772	0
0	0.233972	0	0	0	0	0.120563	0	0	0	0	0	0	0	0.11701	0	-0.244656	0	0	0.348764	-0.231644	0	0.511622	-0.106995	0	0	0.184564	0	0.612138	-0.0158877	0	0	0.519869	0.0039127	0	-0.251073	0.38299	0	0	0.312174	0.217541	1.29995	0	-0.252883	0	0	0	-0.232453	0.535732	0
0	0.233972	0	0	0	0	0.120563	0	0	0	0	0	0	0	-0.208269	0	0.218986	0	0	-0.132263	-0.231644	0	-0.525897	-0.106995	0	0	-0.345027	0	-0.411609	-0.62044	0	0	-0.351458	0.0039127	0	-0.251073	0.0246732	0	0	0.312174	0.217541	-0.423645	0	-0.252883	0	0	0	-0.232453	0.0679251	0
0	0.233972	0	0	0	0	0.120563	0	0	0	0	0	0	0	0.11701	0	0.218986	0	0	0.348764	-0.231644	0	0.511622	-0.106995	0	0	0.184564	0	0.612138	0.392497	0	0	0.519869	0.0039127	0	0.144906	0.0246732	0	0	0.312174	-0.296082	1.29995	0	-0.252883	0	0	0	-0.232453	0.535732	0
0	-0.31778	0	0	0	0	0.120563	0	0	0	0	0	0	0	-0.208269	0	0.218986	0	0	-0.132263	-0.231644	0	-0.525897	-0.106995	0	0	-0.345027	0	-0.411609	-0.62044	0	0	-0.351458	0.0039127	0	0.144906	0.0246732	0	0	0.312174	-0.296082	-0.938368	0	0.401365	0	0	0	0.231479	-0.417772	0
0	-0.31778	0	0	0	0	0.120563	0	0	0	0	0	0	0	-0.208269	0	-0.244656	0	0	-0.132263	0.166882	0	-0.525897	-0.106995	0	0	-0.345027	0	-0.411609	-0.62044	0	0	-0.351458	0.0039127	0	0.144906	0.0246732	0	0	0.312174	-0.296082	0.177667	0	-0.252883	0	0	0	0.231479	-0.417772	0
0	0.233972	0	0	0	0	0.120563	0	0	0	0	0	0	0	-0.208269	0	-0.244656	0	0	-0.132263	-0.231644	0	-0.525897	-0.106995	0	0	0.184564	0	0.612138	-0.0158877	0	0	-0.351458	0.0039127	0	-0.251073	0.38299	0	0	0.312174	-0.296082	1.29995	0	-0.252883	0	0	0	-0.232453	0.535732	0
0	0.233972	0	0	0	0	0.120563	0	0	0	0	0	0	0	0.11701	0	-0.244656	0	0	0.348764	0.166882	0	-0.133155	-0.106995	0	0	0.184564	0	0.612138	0.392497	0	0	-0.351458	0.0039127	0	-0.251073	0.38299	0	0	0.312174	-0.296082	1.29995	0	-0.252883	0	0	0	-0.232453	0.535732	0
0	0.233972	0	0	0	0	0.120563	0	0	0	0	0	0	0	0.11701	0	-0.244656	0	0	0.348764	-0.231644	0	-0.133155	-0.106995	0	0	0.184564	0	-0.411609	0.392497	0	0	-0.351458	0.0039127	0	0.144906	0.38299	0	0	0.312174	-0.296082	1.29995	0	-0.252883	0	0	0	-0.232453	0.535732	0
0	-0.31778	0	0	0	0	-0.311994	0	0	0	0	0	0	0	-0.208269	0	0.218986	0	0	-0.132263	0.166882	0	-0.525897	-0.106995	0	0	-0.345027	0	-0.411609	-0.62044	0	0	-0.351458	0.0039127	0	0.144906	0.0246732	0	0	0.312174	0.217541	-0.423645	0	-0.252883	0	0	0	0.231479	-0.417772	0
0	-0.31778	0	0	0	0	0.120563	0	0	0	0	0	0	0	-0.208269	0	-0.244656	0	0	-0.132263	-0.231644	0	-0.525897	-0.106995	0	0	-0.345027	0	-0.411609	-0.62044	0	0	-0.351458	0.0039127	0	0.144906	0.0246732	0	0	0.312174	-0.296082	1.29995	0	-0.252883	0	0	0	-0.232453	0.0679251	0
0	0.233972	0	0	0	0	0.120563	0	0	0	0	0	0	0	-0.208269	0	-0.244656	0	0	-0.132263	-0.231644	0	-0.133155	-0.106995	0	0	-0.345027	0	-0.411609	-0.62044	0	0	-0.351458	0.0039127	0	0.144906	0.0246732	0	0	-0.272732	-0.296082	0.177667	0	-0.252883	0	0	0	-0.232453	0.0679251	0
0	-0.31778	0	0	0	0	0.120563	0	0	0	0	0	0	0	0.11701	0	-0.244656	0	0	0.348764	0.166882	0	-0.133155	-0.106995	0	0	0.184564	0	-0.411609	-0.0158877	0	0	0.519869	0.0039127	0	0.144906	0.0246732	0	0	0.312174	0.217541	0.177667	0	-0.252883	0	0	0	-0.232453	0.535732	0
0	0.233972	0	0	0	0	0.120563	0	0	0	0	0	0	0	-0.208269	0	-0.244656	0	0	-0.132263	0.166882	0	-0.133155	-0.106995	0	0	-0.345027	0	-0.411609	-0.62044	0	0	-0.351458	0.0039127	0	0.144906	0.0246732	0	0	0.312174	-0.296082	1.29995	0	0.401365	0	0	0	-0.232453	-0.417772	0
0	-0.31778	0	0	0	0	-0.311994	0	0	0	0	0	0	0	-0.208269	0	0.218986	0	0	-0.132263	0.166882	0	-0.525897	-0.106995	0	0	-0.345027	0	-0.411609	-0.62044	0	0	-0.351458	0.0039127	0	0.144906	-0.489139	0	0	0.312174	0.217541	-0.938368	0	-0.252883	0	0	0	0.231479	0.0679251	0
0	0.233972	0	0	0	0	0.120563	0	0	0	0	0	0	0	0.11701	0	-0.244656	0	0	-0.132263	-0.231644	0	-0.133155	-0.106995	0	0	0.184564	0	0.612138	0.392497	0	0	-0.351458	0.0039127	0	-0.251073	0.38299	0	0	0.312174	0.217541	1.29995	0	-0.252883	0	0	0	-0.232453	0.535732	0
0	0.233972	0	0	0	0	0.120563	0	0	0	0	0	0	0	0.11701	0	-0.244656	0	0	-0.132263	-0.231644	0	-0.133155	-0.106995	0	0	0.184564	0	0.612138	0.392497	0	0	0.519869	0.0039127	0	-0.251073	0.38299	0	0	0.312174	0.217541	1.29995	0	-0.252883	0	0	0	-0.232453	0.535732	0
0	0.233972	0	0	0	0	0.120563	0	0	0	0	0	0	0	-0.208269	0	0.218986	0	0	-0.132263	0.166882	0	-0.525897	-0.106995	0	0	-0.345027	0	-0.411609	-0.62044	0	0	-0.351458	0.0039127	0	0.144906	0.0246732	0	0	0.312174	-0.296082	0.506296	0	-0.252883	0	0	0	0.231479	-0.417772	0
0	0.233972	0	0	0	0	0.120563	0	0	0	0	0	0	0	0.11701	0	-0.244656	0	0	-0.132263	0.166882	0	-0.133155	-0.106995	0	0	0.184564	0	-0.411609	-0.0158877	0	0	0.519869	-0.067904	0	-0.251073	0.38299	0	0	0.312174	0.217541	0.506296	0	-0.252883	0	0	0	-0.232453	0.535732	0
0	0.233972	0	0	0	0	-0.311994	0	0	0	0	0	0	0	0.11701	0	0.218986	0	0	0.348764	0.166882	0	0.511622	-0.106995	0	0	0.184564	0	0.612138	-0.0158877	0	0	-0.351458	-0.067904	0	0.144906	0.0246732	0	0	0.312174	-0.296082	1.29995	0	-0.252883	0	0	0	-0.232453	-0.417772	0
0	0.233972	0	0	0	0	-0.311994	0	0	0	0	0	0	0	-0.208269	0	-0.244656	0	0	-0.132263	-0.231644	0	-0.133155	-0.106995	0	0	-0.345027	0	-0.411609	0.392497	0	0	-0.351458	0.0039127	0	0.144906	-0.489139	0	0	0.312174	0.217541	-0.938368	0	-0.252883	0	0	0	-0.232453	-0.417772	0
0	0.233972	0	0	0	0	0.120563	0	0	0	0	0	0	0	0.11701	0	-0.244656	0	0	-0.132263	0.166882	0	-0.133155	-0.106995	0	0	0.184564	0	-0.411609	0.392497	0	0	0.519869	0.0039127	0	-0.251073	0.38299	0	0	0.312174	0.217541	0.506296	0	-0.252883	0	0	0	-0.232453	0.0679251	0
0	0.233972	0	0	0	0	0.120563	0	0	0	0	0	0	0	-0.208269	0	-0.244656	0	0	-0.132263	-0.231644	0	-0.133155	-0.106995	0	0	-0.345027	0	-0.411609	-0.0158877	0	0	-0.351458	0.417266	0	0.144906	0.0246732	0	0	0.312174	0.217541	1.29995	0	-0.252883	0	0	0	-0.232453	-0.417772	0
0	-0.31778	0	0	0	0	-0.311994	0	0	0	0	0	0	0	-0.208269	0	-0.244656	0	0	-0.132263	0.166882	0	-0.525897	-0.106995	0	0	-0.345027	0	-0.411609	-0.62044	0	0	-0.351458	0.0039127	0	0.144906	0.0246732	0	0	0.312174	-0.296082	-0.938368	0	-0.252883	0	0	0	0.231479	0.0679251	0
0	0.233972	0	0	0	0	0.120563	0	0	0	0	0	0	0	0.11701	0	-0.244656	0	0	-0.132263	-0.231644	0	-0.133155	-0.106995	0	0	0.184564	0	0.612138	0.392497	0	0	-0.351458	0.0039127	0	-0.251073	0.38299	0	0	0.312174	0.217541	0.177667	0	-0.252883	0	0	0	-0.232453	0.535732	0
0	0.233972	0	0	0	0	-0.311994	0	0	0	0	0	0	0	0.11701	0	-0.244656	0	0	0.348764	-0.231644	0	0.511622	-0.106995	0	0	0.184564	0	-0.411609	-0.0158877	0	0	0.519869	0.0039127	0	-0.251073	0.0246732	0	0	0.312174	0.217541	1.29995	0	-0.252883	0	0	0	-0.232453	0.0679251	0
0	-0.31778	0	0	0	0	0.120563	0	0	0	0	0	0	0	-0.208269	0	0.218986	0	0	-0.132263	0.166882	0	-0.525897	-0.106995	0	0	-0.345027	0	-0.411609	-0.62044	0	0	-0.351458	0.0039127	0	0.144906	0.0246732	0	0	-0.272732	0.217541	-0.938368	0	-0.252883	0	0	0	-0.232453	0.0679251	0
0	0.233972	0	0	0	0	0.120563	0	0	0	0	0	0	0	0.11701	0	-0.244656	0	0	-0.132263	-0.231644	0	0.511622	-0.106995	0	0	0.184564	0	0.612138	0.392497	0	0	0.519869	0.0039127	0	0.144906	0.38299	0	0	0.312174	0.217541	1.29995	0	-0.252883	0	0	0	-0.232453	0.0679251	0
0	0.233972	0	0	0	0	-0.311994	0	0	0	0	0	0	0	-0.208269	0	-0.244656	0	0	-0.132263	0.166882	0	-0.525897	-0.106995	0	0	-0.345027	0	-0.411609	-0.62044	0	0	-0.351458	0.0039127	0	0.144906	0.0246732	0	0	0.312174	0.217541	-0.423645	0	-0.252883	0	0	0	-0.232453	0.0679251	0
0	0.233972	0	0	0	0	0.120563	0	0	0	0	0	0	0	-0.208269	0	-0.244656	0	0	-0.132263	0.166882	0	-0.525897	-0.106995	0	0	-0.345027	0	-0.411609	-0.0158877	0	0	-0.351458	0.0039127	0	0.144906	0.0246732	0	0	0.312174	0.217541	1.29995	0	-0.252883	0	0	0	-0.232453	-0.417772	0
0	0.233972	0	0	0	0	-0.311994	0	0	0	0	0	0	0	-0.208269	0	-0.244656	0	0	-0.132263	0.166882	0	-0.525897	-0.106995	0	0	-0.345027	0	-0.411609	-0.62044	0	0	-0.351458	0.0039127	0	-0.251073	0.0246732	0	0	-0.272732	-0.296082	-0.423645	0	-0.252883	0	0	0	-0.232453	0.0679251	0
0	0.233972	0	0	0	0	0.120563	0	0	0	0	0	0	0	-0.208269	0	-0.244656	0	0	-0.132263	-0.231644	0	-0.525897	-0.106995	0	0	0.184564	0	-0.411609	-0.62044	0	0	-0.351458	0.0039127	0	0.144906	0.0246732	0	0	0.312174	0.217541	-0.423645	0	-0.252883	0	0	0	-0.232453	0.0679251	0
0	0.233972	0	0	0	0	0.120563	0	0	0	0	0	0	0	0.11701	0	-0.244656	0	0	-0.132263	-0.231644	0	0.511622	-0.106995	0	0	0.184564	0	0.612138	0.392497	0	0	0.519869	0.0039127	0	-0.251073	0.38299	0	0	0.312174	0.217541	0.177667	0	-0.252883	0	0	0	-0.232453	0.0679251	0
0	-0.31778	0	0	0	0	0.120563	0	0	0	0	0	0	0	-0.208269	0	-0.244656	0	0	-0.132263	0.166882	0	-0.525897	-0.106995	0	0	-0.345027	0	-0.411609	-0.62044	0	0	-0.351458	0.0039127	0	0.144906	0.0246732	0	0	-0.272732	-0.296082	-0.938368	0	-0.252883	0	0	0	-0.232453	0.0679251	0
0	0.233972	0	0	0	0	0.120563	0	0	0	0	0	0	0	0.11701	0	-0.244656	0	0	0.348764	-0.231644	0	0.511622	-0.106995	0	0	0.184564	0	0.612138	-0.0158877	0	0	0.519869	0.0039127	0	-0.251073	0.38299	0	0	0.312174	0.217541	1.29995	0	-0.252883	0	0	0	-0.232453	0.535732	0
0	0.233972	0	0	0	0	-0.311994	0	0	0	0	0	0	0	-0.208269	0	-0.244656	0	0	-0.132263	0.166882	0	-0.525897	-0.106995	0	0	0.184564	0	-0.411609	-0.62044	0	0	-0.351458	0.0039127	0	0.144906	0.0246732	0	0	0.312174	-0.296082	-0.938368	0	-0.252883	0	0	0	-0.232453	-0.417772	0
0	0.233972	0	0	0	0	0.120563	0	0	0	0	0	0	0	-0.208269	0	-0.244656	0	0	-0.132263	-0.231644	0	-0.525897	-0.106995	0	0	0.184564	0	0.612138	0.392497	0	0	0.519869	0.0039127	0	-0.251073	0.0246732	0	0	0.312174	0.217541	0.506296	0	-0.252883	0	0	0	-0.232453	0.0679251	0
0	0.233972	0	0	0	0	-0.311994	0	0	0	0	0	0	0	-0.208269	0	0.218986	0	0	-0.132263	0.166882	0	-0.133155	-0.106995	0	0	-0.345027	0	-0.411609	-0.62044	0	0	-0.351458	0.0039127	0	0.144906	0.0246732	0	0	-0.272732	0.217541	-0.423645	0	-0.252883	0	0	0	-0.232453	0.0679251	0
0	0.233972	0	0	0	0	0.120563	0	0	0	0	0	0	0	0.11701	0	-0.244656	0	0	-0.132263	-0.231644	0	0.511622	-0.106995	0	0	0.184564	0	0.612138	0.392497	0	0	0.519869	0.0039127	0	-0.251073	0.38299	0	0	0.312174	0.217541	1.29995	0	-0.252883	0	0	0	-0.232453	0.535732	0
0	-0.31778	0	0	0	0	0.120563	0	0	0	0	0	0	0	0.11701	0	0.218986	0	0	-0.132263	0.166882	0	-0.525897	0.326627	0	0	0.184564	0	0.612138	0.392497	0	0	0.519869	0.0039127	0	-0.251073	0.0246732	0	0	-0.272732	-0.296082	-0.938368	0	-0.252883	0	0	0	0.231479	0.0679251	0
0	-0.31778	0	0	0	0	0.120563	0	0	0	0	0	0	0	0.11701	0	-0.244656	0	0	-0.132263	0.166882	0	0.511622	0.326627	0	0	0.184564	0	0.612138	0.392497	0	0	0.519869	-0.067904	0	0.144906	0.38299	0	0	0.312174	0.217541	-0.938368	0	-0.252883	0	0	0	0.231479	-0.417772	0
0	-0.31778	0	0	0	0	-0.311994	0	0	0	0	0	0	0	-0.208269	0	0.218986	0	0	-0.132263	0.166882	0	-0.133155	-0.106995	0	0	-0.345027	0	-0.411609	-0.62044	0	0	-0.351458	0.417266	0	0.144906	0.0246732	0	0	-0.272732	-0.296082	-0.938368	0	0.401365	0	0	0	0.231479	-0.417772	0
0	-0.31778	0	0	0	0	0.120563	0	0	0	0	0	0	0	0.11701	0	-0.244656	0	0	-0.132263	0.166882	0	0.511622	0.326627	0	0	0.184564	0	-0.411609	-0.0158877	0	0	0.519869	-0.067904	0	0.144906	0.38299	0	0	0.312174	0.217541	0.506296	0	-0.252883	0	0	0	0.231479	-0.417772	0
0	0.233972	0	0	0	0	0.120563	0	0	0	0	0	0	0	0.11701	0	0.218986	0	0	-0.132263	0.166882	0	0.511622	0.326627	0	0	0.184564	0	0.612138	0.392497	0	0	0.519869	-0.067904	0	0.144906	0.0246732	0	0	-0.272732	-0.296082	-0.423645	0	0.401365	0	0	0	-0.232453	0.535732	0
0	-0.31778	0	0	0	0	-0.311994	0	0	0	0	0	0	0	0.11701	0	0.218986	0	0	-0.132263	0.166882	0	-0.133155	-0.106995	0	0	0.184564	0	-0.411609	-0.0158877	0	0	-0.351458	-0.067904	0	0.144906	0.0246732	0	0	-0.272732	-0.296082	-0.938368	0	0.401365	0	0	0	0.231479	-0.417772	0
0	-0.31778	0	0	0	0	-0.311994	0	0	0	0	0	0	0	0.11701	0	0.218986	0	0	-0.132263	0.166882	0	0.511622	0.326627	0	0	0.184564	0	-0.411609	0.392497	0	0	0.519869	-0.067904	0	0.144906	0.0246732	0	0	0.312174	-0.296082	1.29995	0	0.401365	0	0	0	0.231479	-0.417772	0
0	-0.31778	0	0	0	0	-0.311994	0	0	0	0	0	0	0	0.11701	0	0.218986	0	0	-0.132263	0.166882	0	-0.133155	-0.106995	0	0	0.184564	0	-0.411609	-0.62044	0	0	-0.351458	0.417266	0	0.144906	-0.489139	0	0	-0.272732	-0.296082	-0.938368	0	0.401365	0	0	0	0.231479	-0.417772	0
0	0.233972	0	0	0	0	-0.311994	0	0	0	0	0	0	0	0.11701	0	0.218986	0	0	0.348764	0.166882	0	0.511622	0.326627	0	0	0.184564	0	0.612138	0.392497	0	0	0.519869	-0.067904	0	0.144906	0.38299	0	0	0.312174	0.217541	-0.938368	0	0.401365	0	0	0	0.231479	-0.417772	0
0	-0.31778	0	0	0	0	-0.311994	0	0	0	0	0	0	0	0.11701	0	0.218986	0	0	0.348764	0.166882	0	0.511622	0.326627	0	0	0.184564	0	0.612138	0.392497	0	0	0.519869	-0.067904	0	0.144906	0.38299	0	0	-0.272732	0.217541	0.177667	0	0.401365	0	0	0	0.231479	-0.417772	0
0	-0.31778	0	0	0	0	-0.311994	0	0	0	0	0	0	0	0.11701	0	0.218986	0	0	0.348764	0.166882	0	0.511622	0.326627	0	0	0.184564	0	0.612138	0.392497	0	0	0.519869	-0.067904	0	0.144906	0.38299	0	0	-0.272732	0.217541	1.29995	0	0.401365	0	0	0	0.231479	-0.417772	0
0	0.233972	0	0	0	0	0.120563	0	0	0	0	0	0	0	0.11701	0	-0.244656	0	0	0.348764	-0.231644	0	0.511622	0.326627	0	0	0.184564	0	0.612138	0.392497	0	0	0.519869	-0.067904	0	0.144906	0.38299	0	0	0.312174	0.217541	1.29995	0	-0.252883	0	0	0	-0.232453	0.535732	0
0	-0.31778	0	0	0	0	0.120563	0	0	0	0	0	0	0	0.11701	0	0.218986	0	0	0.348764	0.166882	0	0.511622	0.326627	0	0	0.184564	0	0.612138	-0.62044	0	0	0.519869	-0.067904	0	0.144906	0.0246732	0	0	-0.272732	-0.296082	-0.938368	0	0.401365	0	0	0	0.231479	0.535732	0
0	-0.31778	0	0	0	0	0.120563	0	0	0	0	0	0	0	0.11701	0	0.218986	0	0	0.348764	0.166882	0	-0.133155	0.326627	0	0	0.184564	0	0.612138	-0.62044	0	0	0.519869	-0.067904	0	0.144906	-0.489139	0	0	-0.272732	-0.296082	1.29995	0	-0.252883	0	0	0	0.231479	0.0679251	0
0	-0.31778	0	0	0	0	-0.311994	0	0	0	0	0	0	0	-0.208269	0	0.218986	0	0	-0.132263	0.166882	0	-0.133155	0.326627	0	0	0.184564	0	-0.411609	0.392497	0	0	0.519869	-0.067904	0	0.144906	-0.489139	0	0	-0.272732	0.217541	-0.938368	0	-0.252883	0	0	0	0.231479	-0.417772	0
0	-0.31778	0	0	0	0	-0.311994	0	0	0	0	0	0	0	-0.208269	0	0.218986	0	0	-0.132263	0.166882	0	-0.133155	-0.106995	0	0	-0.345027	0	-0.411609	-0.62044	0	0	-0.351458	0.0039127	0	0.144906	-0.489139	0	0	-0.272732	-0.296082	-0.938368	0	0.401365	0	0	0	0.231479	-0.417772	0
0	-0.31778	0	0	0	0	-0.311994	0	0	0	0	0	0	0	0.11701	0	0.218986	0	0	0.348764	0.166882	0	0.511622	0.326627	0	0	0.184564	0	0.612138	0.392497	0	0	0.519869	-0.067904	0	0.144906	0.38299	0	0	0.312174	-0.296082	-0.423645	0	0.401365	0	0	0	0.231479	-0.417772	0
0	0.233972	0	0	0	0	0.120563	0	0	0	0	0	0	0	0.11701	0	-0.244656	0	0	0.348764	0.166882	0	0.511622	0.326627	0	0	0.184564	0	0.612138	0.392497	0	0	-0.351458	-0.067904	0	0.144906	0.38299	0	0	0.312174	0.217541	-0.423645	0	-0.252883	0	0	0	0.231479	0.0679251	0
0	-0.31778	0	0	0	0	-0.311994	0	0	0	0	0	0	0	0.11701	0	-0.244656	0	0	-0.132263	0.166882	0	0.511622	0.326627	0	0	0.184564	0	-0.411609	0.392497	0	0	0.519869	-0.067904	0	0.144906	0.38299	0	0	0.312174	0.217541	-0.423645	0	-0.252883	0	0	0	0.231479	0.0679251	0
0	0.233972	0	0	0	0	0.120563	0	0	0	0	0	0	0	0.11701	0	-0.244656	0	0	0.348764	-0.231644	0	0.511622	0.326627	0	0	0.184564	0	0.612138	0.392497	0	0	0.519869	-0.067904	0	0.144906	0.38299	0	0	0.312174	0.217541	-0.423645	0	-0.252883	0	0	0	-0.232453	0.535732	0
0	-0.31778	0	0	0	0	-0.311994	0	0	0	0	0	0	0	0.11701	0	0.218986	0	0	-0.132263	0.166882	0	-0.133155	-0.106995	0	0	0.184564	0	-0.411609	-0.62044	0	0	0.519869	-0.067904	0	0.144906	-0.489139	0	0	-0.272732	-0.296082	-0.938368	0	0.401365	0	0	0	0.231479	-0.417772	0
0	0.233972	0	0	0	0	0.120563	0	0	0	0	0	0	0	0.11701	0	0.218986	0	0	-0.132263	0.166882	0	-0.133155	0.326627	0	0	0.184564	0	0.612138	0.392497	0	0	0.519869	-0.067904	0	0.144906	-0.489139	0	0	-0.272732	0.217541	-0.938368	0	-0.252883	0	0	0	-0.232453	-0.417772	0
0	0.233972	0	0	0	0	-0.311994	0	0	0	0	0	0	0	0.11701	0	0.218986	0	0	-0.132263	0.166882	0	-0.133155	-0.106995	0	0	0.184564	0	-0.411609	-0.0158877	0	0	0.519869	-0.067904	0	0.144906	-0.489139	0	0	-0.272732	-0.296082	-0.423645	0	0.401365	0	0	0	0.231479	-0.417772	0
0	-0.31778	0	0	0	0	-0.311994	0	0	0	0	0	0	0	-0.208269	0	0.218986	0	0	-0.132263	0.166882	0	0.511622	-0.106995	0	0	-0.345027	0	-0.411609	0.392497	0	0	0.519869	-0.067904	0	0.144906	-0.489139	0	0	0.312174	0.217541	0.506296	0	0.401365	0	0	0	0.231479	-0.417772	0
0	-0.31778	0	0	0	0	-0.311994	0	0	0	0	0	0	0	0.11701	0	0.218986	0	0	0.348764	0.166882	0	0.511622	0.326627	0	0	0.184564	0	0.612138	0.392497	0	0	0.519869	-0.067904	0	0.144906	0.0246732	0	0	0.312174	-0.296082	-0.938368	0	0.401365	0	0	0	0.231479	0.535732	0
0	-0.31778	0	0	0	0	0.120563	0	0	0	0	0	0	0	0.11701	0	-0.244656	0	0	0.348764	0.166882	0	0.511622	0.326627	0	0	0.184564	0	0.061913	0.392497	0	0	-0.351458	-0.067904	0	0.144906	0.38299	0	0	0.312174	0.217541	1.29995	0	-0.252883	0	0	0	0.231479	0.535732	0
0	0.233972	0	0	0	0	0.120563	0	0	0	0	0	0	0	-0.208269	0	0.218986	0	0	-0.132263	0.166882	0	-0.133155	-0.106995	0	0	-0.345027	0	-0.411609	-0.62044	0	0	0.519869	0.417266	0	-0.251073	-0.489139	0	0	-0.272732	-0.296082	-0.938368	0	-0.252883	0	0	0	-0.232453	0.0679251	0
0	-0.31778	0	0	0	0	-0.311994	0	0	0	0	0	0	0	0.11701	0	0.218986	0	0	-0.132263	0.166882	0	-0.525897	-0.106995	0	0	0.184564	0	-0.411609	-0.62044	0	0	-0.351458	-0.067904	0	0.144906	-0.489139	0	0	-0.272732	-0.296082	-0.938368	0	0.401365	0	0	0	0.231479	-0.417772	0
0	0.233972	0	0	0	0	0.120563	0	0	0	0	0	0	0	0.11701	0	-0.244656	0	0	0.348764	-0.231644	0	0.511622	0.326627	0	0	0.184564	0	0.612138	0.392497	0	0	0.519869	-0.067904	0	0.144906	0.38299	0	0	0.312174	0.217541	1.29995	0	-0.252883	0	0	0	0.231479	0.535732	0
0	-0.31778	0	0	0	0	0.120563	0	0	0	0	0	0	0	0.11701	0	0.218986	0	0	0.348764	0.166882	0	0.511622	0.326627	0	0	0.184564	0	0.612138	0.392497	0	0	0.519869	-0.067904	0	0.144906	-0.489139	0	0	-0.272732	-0.296082	-0.423645	0	-0.252883	0	0	0	0.231479	0.0679251	0
0	-0.31778	0	0	0	0	-0.311994	0	0	0	0	0	0	0	-0.208269	0	0.218986	0	0	-0.132263	0.166882	0	-0.133155	-0.106995	0	0	0.184564	0	-0.411609	-0.62044	0	0	-0.351458	-0.067904	0	0.144906	-0.489139	0	0	-0.272732	0.217541	-0.938368	0	0.401365	0	0	0	0.231479	-0.417772	0
0	-0.31778	0	0	0	0	0.120563	0	0	0	0	0	0	0	0.11701	0	-0.244656	0	0	0.348764	0.166882	0	0.511622	0.326627	0	0	0.184564	0	0.612138	0.392497	0	0	0.519869	-0.067904	0	0.144906	0.38299	0	0	0.312174	-0.296082	1.29995	0	0.401365	0	0	0	0.231479	-0.417772	0
0	-0.31778	0	0	0	0	-0.311994	0	0	0	0	0	0	0	0.11701	0	0.218986	0	0	-0.132263	0.166882	0	-0.525897	-0.106995	0	0	-0.345027	0	-0.411609	-0.62044	0	0	0.519869	0.417266	0	0.144906	-0.489139	0	0	-0.272732	-0.296082	-0.938368	0	0.401365	0	0	0	0.231479	-0.417772	0
0	-0.31778	0	0	0	0	-0.311994	0	0	0	0	0	0	0	-0.208269	0	0.218986	0	0	-0.132263	0.166882	0	-0.525897	-0.106995	0	0	-0.345027	0	-0.411609	-0.62044	0	0	-0.351458	0.0039127	0	0.144906	-0.489139	0	0	-0.272732	-0.296082	-0.938368	0	0.401365	0	0	0	0.231479	-0.417772	0
0	0.233972	0	0	0	0	0.120563	0	0	0	0	0	0	0	0.11701	0	-0.244656	0	0	0.348764	0.166882	0	-0.525897	-0.106995	0	0	-0.345027	0	0.612138	0.392497	0	0	0.519869	-0.067904	0	0.144906	0.0246732	0	0	-0.272732	-0.296082	1.29995	0	-0.252883	0	0	0	-0.232453	0.0679251	0
0	-0.31778	0	0	0	0	0.120563	0	0	0	0	0	0	0	-0.208269	0	0.218986	0	0	-0.132263	0.166882	0	0.511622	0.326627	0	0	-0.345027	0	-0.411609	-0.0158877	0	0	-0.351458	0.0039127	0	0.144906	-0.489139	0	0	-0.272732	-0.296082	-0.938368	0	0.401365	0	0	0	0.231479	-0.417772	0
0	-0.31778	0	0	0	0	-0.311994	0	0	0	0	0	0	0	-0.208269	0	0.218986	0	0	-0.132263	-0.231644	0	0.511622	-0.106995	0	0	-0.345027	0	-0.411609	-0.62044	0	0	-0.351458	0.0039127	0	0.144906	-0.489139	0	0	-0.272732	-0.296082	-0.938368	0	0.401365	0	0	0	0.231479	-0.417772	0
0	-0.31778	0	0	0	0	0.120563	0	0	0	0	0	0	0	-0.208269	0	0.218986	0	0	-0.132263	-0.231644	0	-0.133155	-0.106995	0	0	-0.345027	0	-0.411609	-0.62044	0	0	-0.351458	0.0039127	0	0.144906	-0.489139	0	0	-0.272732	-0.296082	-0.938368	0	0.401365	0	0	0	0.231479	0.0679251	0
0	-0.31778	0	0	0	0	0.120563	0	0	0	0	0	0	0	-0.208269	0	0.218986	0	0	-0.132263	-0.231644	0	-0.133155	-0.106995	0	0	-0.345027	0	-0.411609	-0.62044	0	0	-0.351458	0.0039127	0	0.144906	-0.489139	0	0	-0.272732	-0.296082	-0.938368	0	0.401365	0	0	0	0.231479	0.0679251	0
0	-0.31778	0	0	0	0	-0.311994	0	0	0	0	0	0	0	-0.208269	0	0.218986	0	0	-0.132263	-0.231644	0	-0.133155	-0.106995	0	0	-0.345027	0	-0.411609	-0.62044	0	0	-0.351458	0.0039127	0	0.144906	-0.489139	0	0	-0.272732	-0.296082	-0.938368	0	0.401365	0	0	0	0.231479	-0.417772	0
0	-0.31778	0	0	0	0	0.120563	0	0	0	0	0	0	0	-0.208269	0	0.218986	0	0	-0.132263	-0.231644	0	-0.133155	-0.106995	0	0	-0.345027	0	-0.411609	-0.0158877	0	0	-0.351458	0.0039127	0	0.144906	0.0246732	0	0	-0.272732	-0.296082	-0.938368	0	0.401365	0	0	0	0.231479	-0.417772	0
0	-0.31778	0	0	0	0	-0.311994	0	0	0	0	0	0	0	-0.208269	0	0.218986	0	0	-0.132263	-0.231644	0	-0.133155	-0.106995	0	0	-0.345027	0	-0.411609	-0.62044	0	0	-0.351458	0.0039127	0	0.144906	-0.489139	0	0	-0.272732	-0.296082	-0.938368	0	0.401365	0	0	0	0.231479	0.0679251	0
0	-0.31778	0	0	0	0	-0.311994	0	0	0	0	0	0	0	-0.208269	0	-0.244656	0	0	-0.132263	-0.231644	0	-0.133155	0.326627	0	0	-0.345027	0	-0.411609	-0.62044	0	0	-0.351458	0.0039127	0	0.144906	0.0246732	0	0	0.312174	-0.296082	-0.938368	0	0.401365	0	0	0	0.231479	-0.417772	0
0	0.233972	0	0	0	0	0.120563	0	0	0	0	0	0	0	0.11701	0	-0.244656	0	0	0.348764	0.166882	0	0.511622	0.326627	0	0	0.184564	0	0.061913	0.392497	0	0	0.519869	-0.067904	0	0.144906	0.38299	0	0	0.312174	0.217541	1.29995	0	-0.252883	0	0	0	-0.232453	0.0679251	0
0	0.233972	0	0	0	0	0.120563	0	0	0	0	0	0	0	0.11701	0	-0.244656	0	0	0.348764	-0.231644	0	-0.133155	-0.106995	0	0	0.184564	0	0.612138	0.392497	0	0	0.519869	-0.067904	0	-0.251073	0.38299	0	0	0.312174	0.217541	1.29995	0	-0.252883	0	0	0	-0.232453	0.0679251	0
0	0.233972	0	0	0	0	0.120563	0	0	0	0	0	0	0	0.11701	0	-0.244656	0	0	0.348764	-0.231644	0	-0.133155	0.326627	0	0	0.184564	0	0.612138	-0.0158877	0	0	0.519869	-0.067904	0	-0.251073	0.38299	0	0	0.312174	0.217541	1.29995	0	-0.252883	0	0	0	-0.232453	0.0679251	0
0	0.233972	0	0	0	0	0.120563	0	0	0	0	0	0	0	0.11701	0	-0.244656	0	0	0.348764	0.166882	0	-0.133155	0.326627	0	0	0.184564	0	0.612138	0.392497	0	0	0.519869	-0.067904	0	-0.251073	0.38299	0	0	0.312174	0.217541	1.29995	0	-0.252883	0	0	0	-0.232453	0.535732	0
0	0.233972	0	0	0	0	0.120563	0	0	0	0	0	0	0	0.11701	0	-0.244656	0	0	0.348764	-0.231644	0	0.511622	0.326627	0	0	0.184564	0	-0.411609	0.392497	0	0	0.519869	-0.067904	0	-0.251073	0.38299	0	0	0.312174	0.217541	1.29995	0	-0.252883	0	0	0	-0.232453	0.535732	0
0	0.233972	0	0	0	0	0.120563	0	0	0	0	0	0	0	0.11701	0	-0.244656	0	0	0.348764	0.166882	0	0.511622	0.326627	0	0	0.184564	0	0.612138	0.392497	0	0	0.519869	-0.067904	0	0.144906	0.0246732	0	0	0.312174	-0.296082	1.29995	0	-0.252883	0	0	0	-0.232453	0.535732	0
0	0.233972	0	0	0	0	0.120563	0	0	0	0	0	0	0	0.11701	0	-0.244656	0	0	0.348764	0.166882	0	-0.133155	-0.106995	0	0	0.184564	0	0.612138	0.392497	0	0	0.519869	-0.067904	0	0.144906	0.38299	0	0	0.312174	0.217541	1.29995	0	-0.252883	0	0	0	0.231479	0.0679251	0
0	0.233972	0	0	0	0	0.120563	0	0	0	0	0	0	0	0.11701	0	-0.244656	0	0	0.348764	-0.231644	0	-0.525897	-0.106995	0	0	0.184564	0	-0.411609	0.392497	0	0	0.519869	0.0039127	0	-0.251073	0.38299	0	0	0.312174	0.217541	1.29995	0	-0.252883	0	0	0	-0.232453	0.0679251	0
0	-0.31778	0	0	0	0	-0.311994	0	0	0	0	0	0	0	0.11701	0	0.218986	0	0	-0.132263	0.166882	0	0.511622	-0.106995	0	0	0.184564	0	0.612138	-0.0158877	0	0	0.519869	-0.067904	0	0.144906	0.0246732	0	0	0.312174	0.217541	1.29995	0	0.401365	0	0	0	-0.232453	-0.417772	0
0	0.233972	0	0	0	0	0.120563	0	0	0	0	0	0	0	0.11701	0	-0.244656	0	0	-0.132263	-0.231644	0	0.511622	0.326627	0	0	0.184564	0	0.612138	0.392497	0	0	0.519869	-0.067904	0	0.144906	0.38299	0	0	0.312174	0.217541	1.29995	0	-0.252883	0	0	0	-0.232453	0.535732	0
0	0.233972	0	0	0	0	0.120563	0	0	0	0	0	0	0	0.11701	0	-0.244656	0	0	-0.132263	-0.231644	0	-0.133155	-0.106995	0	0	-0.345027	0	-0.411609	-0.0158877	0	0	-0.351458	-0.067904	0	0.144906	0.38299	0	0	0.312174	-0.296082	1.29995	0	0.401365	0	0	0	-0.232453	-0.417772	0
0	0.233972	0	0	0	0	-0.311994	0	0	0	0	0	0	0	0.11701	0	-0.244656	0	0	0.348764	0.166882	0	-0.525897	-0.106995	0	0	0.184564	0	0.612138	0.392497	0	0	-0.351458	0.0039127	0	-0.251073	0.0246732	0	0	0.312174	-0.296082	1.29995	0	-0.252883	0	0	0	-0.232453	0.535732	0
0	0.233972	0	0	0	0	0.120563	0	0	0	0	0	0	0	0.11701	0	-0.244656	0	0	0.348764	-0.231644	0	-0.133155	0.326627	0	0	0.184564	0	0.612138	0.392497	0	0	0.519869	-0.067904	0	-0.251073	0.38299	0	0	0.312174	0.217541	1.29995	0	-0.252883	0	0	0	-0.232453	0.535732	0
0	0.233972	0	0	0	0	0.120563	0	0	0	0	0	0	0	0.11701	0	-0.244656	0	0	-0.132263	0.166882	0	-0.133155	-0.106995	0	0	0.184564	0	-0.411609	0.392497	0	0	-0.351458	0.0039127	0	0.144906	0.38299	0	0	-0.272732	-0.296082	1.29995	0	-0.252883	0	0	0	-0.232453	0.535732	0
0	0.233972	0	0	0	0	0.120563	0	0	0	0	0	0	0	0.11701	0	-0.244656	0	0	-0.132263	0.166882	0	-0.133155	-0.106995	0	0	0.184564	0	-0.411609	-0.0158877	0	0	-0.351458	0.0039127	0	0.144906	0.38299	0	0	0.312174	0.217541	1.29995	0	-0.252883	0	0	0	-0.232453	0.535732	0
0	0.233972	0	0	0	0	0.120563	0	0	0	0	0	0	0	0.11701	0	-0.244656	0	0	0.348764	-0.231644	0	0.511622	0.326627	0	0	0.184564	0	-0.411609	0.392497	0	0	0.519869	-0.067904	0	0.144906	0.38299	0	0	0.312174	0.217541	1.29995	0	0.401365	0	0	0	0.231479	-0.417772	0
0	0.233972	0	0	0	0	0.120563	0	0	0	0	0	0	0	0.11701	0	-0.244656	0	0	0.348764	-0.231644	0	0.511622	0.326627	0	0	0.184564	0	0.612138	0.392497	0	0	0.519869	-0.067904	0	-0.251073	0.38299	0	0	0.312174	-0.296082	1.29995	0	-0.252883	0	0	0	-0.232453	0.535732	0
0	-0.31778	0	0	0	0	0.120563	0	0	0	0	0	0	0	0.11701	0	-0.244656	0	0	-0.132263	-0.231644	0	-0.133155	-0.106995	0	0	0.184564	0	0.061913	0.392497	0	0	0.519869	-0.067904	0	0.144906	0.38299	0	0	0.312174	0.217541	1.29995	0	-0.252883	0	0	0	-0.232453	0.535732	0
0	0.233972	0	0	0	0	0.120563	0	0	0	0	0	0	0	0.11701	0	-0.244656	0	0	0.348764	-0.231644	0	-0.133155	0.326627	0	0	0.184564	0	0.612138	-0.0158877	0	0	0.519869	-0.067904	0	0.144906	0.38299	0	0	0.312174	0.217541	1.29995	0	-0.252883	0	0	0	-0.232453	0.535732	0
0	0.233972	0	0	0	0	0.120563	0	0	0	0	0	0	0	0.11701	0	-0.244656	0	0	0.348764	-0.231644	0	-0.133155	0.326627	0	0	0.184564	0	0.612138	0.392497	0	0	0.519869	0.0039127	0	-0.251073	0.38299	0	0	-0.272732	0.217541	1.29995	0	-0.252883	0	0	0	-0.232453	0.535732	0
0	0.233972	0	0	0	0	0.120563	0	0	0	0	0	0	0	0.11701	0	-0.244656	0	0	0.348764	-0.231644	0	0.511622	0.326627	0	0	0.184564	0	-0.411609	0.392497	0	0	-0.351458	-0.067904	0	-0.251073	0.0246732	0	0	0.312174	0.217541	0.506296	0	-0.252883	0	0	0	-0.232453	0.535732	0
0	-0.31778	0	0	0	0	0.120563	0	0	0	0	0	0	0	-0.208269	0	-0.244656	0	0	-0.132263	0.166882	0	-0.133155	-0.106995	0	0	0.184564	0	-0.411609	-0.0158877	0	0	-0.351458	-0.067904	0	0.144906	0.38299	0	0	0.312174	0.217541	1.29995	0	-0.252883	0	0	0	0.231479	0.0679251	0
0	0.233972	0	0	0	0	0.120563	0	0	0	0	0	0	0	0.11701	0	-0.244656	0	0	0.348764	-0.231644	0	-0.133155	0.326627	0	0	0.184564	0	0.612138	-0.0158877	0	0	0.519869	-0.067904	0	0.144906	0.0246732	0	0	0.312174	0.217541	1.29995	0	-0.252883	0	0	0	-0.232453	-0.417772	0
0	0.233972	0	0	0	0	0.120563	0	0	0	0	0	0	0	0.11701	0	-0.244656	0	0	0.348764	-0.231644	0	-0.133155	0.326627	0	0	0.184564	0	0.612138	0.392497	0	0	-0.351458	-0.067904	0	-0.251073	0.38299	0	0	0.312174	0.217541	0.506296	0	-0.252883	0	0	0	-0.232453	0.535732	0
0	0.233972	0	0	0	0	0.120563	0	0	0	0	0	0	0	0.11701	0	-0.244656	0	0	-0.132263	-0.231644	0	0.511622	0.326627	0	0	0.184564	0	0.612138	0.392497	0	0	0.519869	-0.067904	0	0.144906	0.38299	0	0	0.312174	0.217541	1.29995	0	-0.252883	0	0	0	-0.232453	0.0679251	0
0	-0.31778	0	0	0	0	-0.311994	0	0	0	0	0	0	0	0.11701	0	0.218986	0	0	-0.132263	0.166882	0	0.511622	0.326627	0	0	0.184564	0	0.061913	0.392497	0	0	0.519869	-0.067904	0	0.144906	0.0246732	0	0	0.312174	0.217541	1.29995	0	0.401365	0	0	0	0.231479	-0.417772	0
0	-0.31778	0	0	0	0	-0.311994	0	0	0	0	0	0	0	-0.208269	0	0.218986	0	0	-0.132263	0.166882	0	-0.133155	-0.106995	0	0	-0.345027	0	0.612138	-0.0158877	0	0	-0.351458	0.0039127	0	0.144906	0.0246732	0	0	-0.272732	0.217541	0.177667	0	0.401365	0	0	0	0.231479	-0.417772	0
0	0.233972	0	0	0	0	0.120563	0	0	0	0	0	0	0	0.11701	0	-0.244656	0	0	0.348764	-0.231644	0	-0.525897	-0.106995	0	0	0.184564	0	0.612138	0.392497	0	0	0.519869	0.0039127	0	-0.251073	0.0246732	0	0	0.312174	0.217541	1.29995	0	-0.252883	0	0	0	-0.232453	0.535732	0
0	0.233972	0	0	0	0	0.120563	0	0	0	0	0	0	0	0.11701	0	-0.244656	0	0	0.348764	0.166882	0	0.511622	0.326627	0	0	0.184564	0	0.612138	-0.0158877	0	0	0.519869	-0.067904	0	0.144906	0.38299	0	0	0.312174	0.217541	1.29995	0	-0.252883	0	0	0	0.231479	-0.417772	0
0	-0.31778	0	0	0	0	-0.311994	0	0	0	0	0	0	0	0.11701	0	0.218986	0	0	0.348764	0.166882	0	0.511622	0.326627	0	0	0.184564	0	-0.411609	0.392497	0	0	0.519869	-0.067904	0	0.144906	0.38299	0	0	0.312174	0.217541	1.29995	0	0.401365	0	0	0	-0.232453	-0.417772	0
0	0.233972	0	0	0	0	-0.311994	0	0	0	0	0	0	0	0.11701	0	0.218986	0	0	-0.132263	0.166882	0	0.511622	0.326627	0	0	0.184564	0	0.061913	0.392497	0	0	0.519869	-0.067904	0	0.144906	0.0246732	0	0	0.312174	0.217541	1.29995	0	0.401365	0	0	0	0.231479	-0.417772	0
0	0.233972	0	0	0	0	0.120563	0	0	0	0	0	0	0	0.11701	0	-0.244656	0	0	0.348764	0.166882	0	0.511622	0.326627	0	0	0.184564	0	0.612138	0.392497	0	0	0.519869	-0.067904	0	0.144906	0.0246732	0	0	0.312174	-0.296082	1.29995	0	0.401365	0	0	0	-0.232453	-0.417772	0
0	0.233972	0	0	0	0	0.120563	0	0	0	0	0	0	0	0.11701	0	-0.244656	0	0	-0.132263	0.166882	0	-0.133155	-0.106995	0	0	0.184564	0	-0.411609	-0.62044	0	0	0.519869	-0.067904	0	0.144906	0.38299	0	0	0.312174	0.217541	1.29995	0	-0.252883	0	0	0	-0.232453	0.0679251	0
0	0.233972	0	0	0	0	0.120563	0	0	0	0	0	0	0	0.11701	0	-0.244656	0	0	-0.132263	-0.231644	0	0.511622	0.326627	0	0	0.184564	0	0.612138	0.392497	0	0	0.519869	-0.067904	0	0.144906	0.38299	0	0	0.312174	-0.296082	1.29995	0	-0.252883	0	0	0	-0.232453	0.535732	0
0	0.233972	0	0	0	0	0.120563	0	0	0	0	0	0	0	0.11701	0	-0.244656	0	0	0.348764	-0.231644	0	-0.133155	0.326627	0	0	0.184564	0	-0.411609	0.392497	0	0	0.519869	0.0039127	0	-0.251073	0.38299	0	0	0.312174	0.217541	0.177667	0	-0.252883	0	0	0	-0.232453	0.535732	0
0	0.233972	0	0	0	0	0.120563	0	0	0	0	0	0	0	0.11701	0	-0.244656	0	0	0.348764	-0.231644	0	0.511622	-0.106995	0	0	0.184564	0	-0.411609	0.392497	0	0	-0.351458	-0.067904	0	-0.251073	0.38299	0	0	0.312174	0.217541	1.29995	0	-0.252883	0	0	0	-0.232453	0.0679251	0
0	0.233972	0	0	0	0	0.120563	0	0	0	0	0	0	0	0.11701	0	-0.244656	0	0	0.348764	-0.231644	0	0.511622	0.326627	0	0	0.184564	0	-0.411609	0.392497	0	0	0.519869	-0.067904	0	0.144906	0.38299	0	0	0.312174	0.217541	1.29995	0	-0.252883	0	0	0	0.231479	0.535732	0
0	0.233972	0	0	0	0	0.120563	0	0	0	0	0	0	0	0.11701	0	-0.244656	0	0	0.348764	0.166882	0	-0.133155	-0.106995	0	0	0.184564	0	0.612138	0.392497	0	0	0.519869	-0.067904	0	-0.251073	0.38299	0	0	0.312174	0.217541	-0.423645	0	-0.252883	0	0	0	-0.232453	0.535732	0
0	-0.31778	0	0	0	0	-0.311994	0	0	0	0	0	0	0	-0.208269	0	0.218986	0	0	-0.132263	0.166882	0	-0.525897	-0.106995	0	0	0.184564	0	-0.411609	-0.62044	0	0	-0.351458	0.0039127	0	0.144906	0.0246732	0	0	0.312174	0.217541	-0.423645	0	-0.252883	0	0	0	0.231479	-0.417772	0
0	0.233972	0	0	0	0	0.120563	0	0	0	0	0	0	0	0.11701	0	-0.244656	0	0	0.348764	0.166882	0	-0.525897	-0.106995	0	0	0.184564	0	0.612138	0.392497	0	0	0.519869	0.417266	0	0.144906	0.0246732	0	0	0.312174	0.217541	1.29995	0	-0.252883	0	0	0	-0.232453	0.535732	0
0	0.233972	0	0	0	0	0.120563	0	0	0	0	0	0	0	0.11701	0	0.218986	0	0	-0.132263	0.166882	0	-0.525897	-0.106995	0	0	0.184564	0	-0.411609	0.392497	0	0	-0.351458	0.0039127	0	0.144906	0.0246732	0	0	-0.272732	0.217541	-0.938368	0	-0.252883	0	0	0	-0.232453	0.535732	0
0	0.233972	0	0	0	0	0.120563	0	0	0	0	0	0	0	0.11701	0	-0.244656	0	0	-0.132263	-0.231644	0	0.511622	-0.106995	0	0	0.184564	0	-0.411609	0.392497	0	0	0.519869	-0.067904	0	-0.251073	0.38299	0	0	-0.272732	0.217541	0.177667	0	-0.252883	0	0	0	-0.232453	0.535732	0
0	0.233972	0	0	0	0	0.120563	0	0	0	0	0	0	0	0.11701	0	0.218986	0	0	-0.132263	-0.231644	0	-0.133155	-0.106995	0	0	-0.345027	0	0.612138	-0.0158877	0	0	-0.351458	0.0039127	0	-0.251073	0.0246732	0	0	-0.272732	-0.296082	-0.938368	0	-0.252883	0	0	0	-0.232453	0.535732	0
0	0.233972	0	0	0	0	-0.311994	0	0	0	0	0	0	0	-0.208269	0	0.218986	0	0	-0.132263	0.166882	0	-0.133155	-0.106995	0	0	0.184564	0	-0.411609	-0.0158877	0	0	-0.351458	0.0039127	0	0.144906	0.0246732	0	0	-0.272732	-0.296082	-0.938368	0	-0.252883	0	0	0	-0.232453	0.0679251	0
0	-0.31778	0	0	0	0	-0.311994	0	0	0	0	0	0	0	0.11701	0	0.218986	0	0	-0.132263	0.166882	0	-0.525897	-0.106995	0	0	-0.345027	0	0.612138	-0.62044	0	0	-0.351458	0.0039127	0	0.144906	0.0246732	0	0	-0.272732	-0.296082	-0.938368	0	-0.252883	0	0	0	0.231479	-0.417772	0
0	0.233972	0	0	0	0	0.120563	0	0	0	0	0	0	0	-0.208269	0	-0.244656	0	0	-0.132263	-0.231644	0	-0.133155	-0.106995	0	0	0.184564	0	-0.411609	-0.0158877	0	0	-0.351458	0.0039127	0	0.144906	0.0246732	0	0	0.312174	0.217541	-0.938368	0	-0.252883	0	0	0	-0.232453	-0.417772	0
0	0.233972	0	0	0	0	0.120563	0	0	0	0	0	0	0	0.11701	0	-0.244656	0	0	0.348764	-0.231644	0	-0.525897	-0.106995	0	0	0.184564	0	0.612138	0.392497	0	0	-0.351458	0.0039127	0	-0.251073	0.0246732	0	0	0.312174	0.217541	0.177667	0	-0.252883	0	0	0	-0.232453	0.535732	0
0	0.233972	0	0	0	0	0.120563	0	0	0	0	0	0	0	-0.208269	0	-0.244656	0	0	-0.132263	-0.231644	0	0.511622	0.326627	0	0	-0.345027	0	0.061913	0.392497	0	0	0.519869	0.0039127	0	-0.251073	0.0246732	0	0	-0.272732	0.217541	-0.423645	0	-0.252883	0	0	0	-0.232453	0.535732	0
0	0.233972	0	0	0	0	0.120563	0	0	0	0	0	0	0	0.11701	0	-0.244656	0	0	-0.132263	-0.231644	0	0.511622	0.326627	0	0	0.184564	0	0.061913	0.392497	0	0	0.519869	-0.067904	0	0.144906	0.0246732	0	0	0.312174	0.217541	0.177667	0	-0.252883	0	0	0	-0.232453	0.535732	0
0	-0.31778	0	0	0	0	0.120563	0	0	0	0	0	0	0	-0.208269	0	0.218986	0	0	-0.132263	-0.231644	0	-0.133155	-0.106995	0	0	-0.345027	0	-0.411609	-0.62044	0	0	-0.351458	0.0039127	0	0.144906	-0.489139	0	0	-0.272732	-0.296082	0.177667	0	-0.252883	0	0	0	-0.232453	0.0679251	0
0	0.233972	0	0	0	0	0.120563	0	0	0	0	0	0	0	0.11701	0	-0.244656	0	0	0.348764	-0.231644	0	0.511622	-0.106995	0	0	0.184564	0	0.612138	0.392497	0	0	0.519869	-0.067904	0	-0.251073	0.38299	0	0	0.312174	0.217541	-0.423645	0	-0.252883	0	0	0	-0.232453	0.535732	0
0	-0.31778	0	0	0	0	0.120563	0	0	0	0	0	0	0	-0.208269	0	-0.244656	0	0	-0.132263	-0.231644	0	0.511622	-0.106995	0	0	0.184564	0	-0.411609	0.392497	0	0	0.519869	-0.067904	0	0.144906	0.0246732	0	0	0.312174	0.217541	1.29995	0	-0.252883	0	0	0	0.231479	-0.417772	0
0	0.233972	0	0	0	0	0.120563	0	0	0	0	0	0	0	0.11701	0	-0.244656	0	0	0.348764	-0.231644	0	0.511622	0.326627	0	0	0.184564	0	0.612138	0.392497	0	0	0.519869	0.0039127	0	-0.251073	0.38299	0	0	0.312174	0.217541	1.29995	0	-0.252883	0	0	0	-0.232453	0.535732	0
0	-0.31778	0	0	0	0	-0.311994	0	0	0	0	0	0	0	0.11701	0	-0.244656	0	0	0.348764	0.166882	0	0.511622	-0.106995	0	0	0.184564	0	0.612138	0.392497	0	0	0.519869	0.0039127	0	0.144906	0.0246732	0	0	0.312174	0.217541	0.177667	0	0.401365	0	0	0	0.231479	-0.417772	0
0	-0.31778	0	0	0	0	-0.311994	0	0	0	0	0	0	0	0.11701	0	0.218986	0	0	0.348764	0.166882	0	-0.133155	-0.106995	0	0	-0.345027	0	0.061913	-0.62044	0	0	-0.351458	0.0039127	0	0.144906	-0.489139	0	0	-0.272732	-0.296082	-0.938368	0	-0.252883	0	0	0	0.231479	-0.417772	0
0	0.233972	0	0	0	0	0.120563	0	0	0	0	0	0	0	0.11701	0	-0.244656	0	0	0.348764	0.166882	0	0.511622	-0.106995	0	0	0.184564	0	0.612138	0.392497	0	0	0.519869	-0.067904	0	0.144906	0.38299	0	0	0.312174	-0.296082	-0.423645	0	-0.252883	0	0	0	-0.232453	-0.417772	0
0	0.233972	0	0	0	0	0.120563	0	0	0	0	0	0	0	0.11701	0	-0.244656	0	0	-0.132263	0.166882	0	0.511622	-0.106995	0	0	0.184564	0	-0.411609	0.392497	0	0	0.519869	-0.067904	0	0.144906	0.0246732	0	0	0.312174	0.217541	-0.938368	0	-0.252883	0	0	0	-0.232453	-0.417772	0
0	0.233972	0	0	0	0	-0.311994	0	0	0	0	0	0	0	0.11701	0	-0.244656	0	0	0.348764	0.166882	0	0.511622	-0.106995	0	0	0.184564	0	-0.411609	0.392497	0	0	0.519869	-0.067904	0	0.144906	0.38299	0	0	0.312174	0.217541	1.29995	0	0.401365	0	0	0	-0.232453	-0.417772	0
0	0.233972	0	0	0	0	0.120563	0	0	0	0	0	0	0	0.11701	0	-0.244656	0	0	0.348764	0.166882	0	-0.525897	-0.106995	0	0	0.184564	0	0.612138	0.392497	0	0	-0.351458	0.0039127	0	-0.251073	0.0246732	0	0	0.312174	-0.296082	0.177667	0	-0.252883	0	0	0	-0.232453	0.535732	0
0	0.233972	0	0	0	0	0.120563	0	0	0	0	0	0	0	0.11701	0	0.218986	0	0	-0.132263	-0.231644	0	0.511622	-0.106995	0	0	0.184564	0	-0.411609	0.392497	0	0	-0.351458	0.417266	0	0.144906	0.0246732	0	0	0.312174	0.217541	-0.423645	0	-0.252883	0	0	0	-0.232453	-0.417772	0
0	-0.31778	0	0	0	0	-0.311994	0	0	0	0	0	0	0	-0.208269	0	0.218986	0	0	-0.132263	0.166882	0	-0.525897	-0.106995	0	0	-0.345027	0	-0.411609	-0.62044	0	0	-0.351458	0.0039127	0	0.144906	-0.489139	0	0	-0.272732	-0.296082	-0.938368	0	0.401365	0	0	0	0.231479	0.0679251	0
0	-0.31778	0	0	0	0	-0.311994	0	0	0	0	0	0	0	0.11701	0	0.218986	0	0	0.348764	0.166882	0	0.511622	0.326627	0	0	0.184564	0	-0.411609	0.392497	0	0	-0.351458	-0.067904	0	0.144906	0.38299	0	0	0.312174	0.217541	1.29995	0	0.401365	0	0	0	0.231479	0.535732	0
0	-0.31778	0	0	0	0	0.120563	0	0	0	0	0	0	0	0.11701	0	0.218986	0	0	-0.132263	0.166882	0	0.511622	0.326627	0	0	0.184564	0	-0.411609	0.392497	0	0	-0.351458	0.0039127	0	0.144906	0.38299	0	0	-0.272732	0.217541	-0.938368	0	-0.252883	0	0	0	0.231479	0.535732	0
0	0.233972	0	0	0	0	0.120563	0	0	0	0	0	0	0	0.11701	0	-0.244656	0	0	0.348764	0.166882	0	0.511622	-0.106995	0	0	0.184564	0	-0.411609	-0.0158877	0	0	0.519869	-0.067904	0	0.144906	0.38299	0	0	0.312174	0.217541	1.29995	0	-0.252883	0	0	0	-0.232453	0.535732	0
0	-0.31778	0	0	0	0	-0.311994	0	0	0	0	0	0	0	-0.208269	0	0.218986	0	0	-0.132263	0.166882	0	-0.525897	-0.106995	0	0	-0.345027	0	0.061913	-0.62044	0	0	-0.351458	0.0039127	0	-0.251073	0.0246732	0	0	-0.272732	-0.296082	-0.423645	0	-0.252883	0	0	0	0.231479	0.0679251	0
0	-0.31778	0	0	0	0	-0.311994	0	0	0	0	0	0	0	-0.208269	0	0.218986	0	0	-0.132263	-0.231644	0	-0.525897	-0.106995	0	0	0.184564	0	-0.411609	-0.62044	0	0	-0.351458	0.0039127	0	0.144906	0.0246732	0	0	0.312174	-0.296082	0.177667	0	0.401365	0	0	0	-0.232453	0.0679251	0
0	-0.31778	0	0	0	0	-0.311994	0	0	0	0	0	0	0	0.11701	0	0.218986	0	0	-0.132263	0.166882	0	0.511622	-0.106995	0	0	0.184564	0	-0.411609	-0.0158877	0	0	0.519869	-0.067904	0	0.144906	0.0246732	0	0	0.312174	0.217541	0.177667	0	0.401365	0	0	0	0.231479	-0.417772	0
0	-0.31778	0	0	0	0	0.120563	0	0	0	0	0	0	0	-0.208269	0	0.218986	0	0	-0.132263	-0.231644	0	-0.525897	-0.106995	0	0	-0.345027	0	-0.411609	-0.0158877	0	0	-0.351458	0.0039127	0	0.144906	-0.489139	0	0	0.312174	-0.296082	-0.423645	0	0.401365	0	0	0	0.231479	0.0679251	0
0	0.233972	0	0	0	0	0.120563	0	0	0	0	0	0	0	0.11701	0	-0.244656	0	0	0.348764	-0.231644	0	-0.133155	-0.106995	0	0	0.184564	0	0.612138	0.392497	0	0	0.519869	0.0039127	0	0.144906	0.38299	0	0	0.312174	0.217541	1.29995	0	-0.252883	0	0	0	-0.232453	0.0679251	0
0	-0.31778	0	0	0	0	0.120563	0	0	0	0	0	0	0	0.11701	0	0.218986	0	0	0.348764	0.166882	0	-0.525897	0.326627	0	0	0.184564	0	-0.411609	0.392497	0	0	0.519869	-0.067904	0	0.144906	0.38299	0	0	0.312174	0.217541	1.29995	0	0.401365	0	0	0	0.231479	0.0679251	0
0	-0.31778	0	0	0	0	-0.311994	0	0	0	0	0	0	0	-0.208269	0	0.218986	0	0	-0.132263	0.166882	0	-0.525897	-0.106995	0	0	-0.345027	0	0.612138	-0.62044	0	0	-0.351458	0.0039127	0	0.144906	0.0246732	0	0	-0.272732	-0.296082	-0.938368	0	0.401365	0	0	0	0.231479	-0.417772	0
0	-0.31778	0	0	0	0	-0.311994	0	0	0	0	0	0	0	0.11701	0	-0.244656	0	0	0.348764	0.166882	0	0.511622	-0.106995	0	0	0.184564	0	0.612138	0.392497	0	0	0.519869	-0.067904	0	0.144906	0.38299	0	0	0.312174	0.217541	1.29995	0	0.401365	0	0	0	-0.232453	0.0679251	0
0	-0.31778	0	0	0	0	0.120563	0	0	0	0	0	0	0	0.11701	0	-0.244656	0	0	-0.132263	0.166882	0	-0.133155	-0.106995	0	0	0.184564	0	0.612138	0.392497	0	0	-0.351458	0.0039127	0	0.144906	0.0246732	0	0	-0.272732	0.217541	-0.938368	0	-0.252883	0	0	0	-0.232453	-0.417772	0
0	-0.31778	0	0	0	0	0.120563	0	0	0	0	0	0	0	0.11701	0	-0.244656	0	0	-0.132263	-0.231644	0	-0.133155	-0.106995	0	0	0.184564	0	0.612138	0.392497	0	0	0.519869	-0.067904	0	0.144906	0.0246732	0	0	0.312174	0.217541	1.29995	0	-0.252883	0	0	0	-0.232453	0.535732	0
0	-0.31778	0	0	0	0	0.120563	0	0	0	0	0	0	0	0.11701	0	0.218986	0	0	-0.132263	0.166882	0	0.511622	-0.106995	0	0	0.184564	0	0.612138	0.392497	0	0	0.519869	-0.067904	0	0.144906	0.0246732	0	0	0.312174	-0.296082	0.177667	0	0.401365	0	0	0	-0.232453	-0.417772	0
0	0.233972	0	0	0	0	0.120563	0	0	0	0	0	0	0	0.11701	0	-0.244656	0	0	-0.132263	-0.231644	0	-0.133155	-0.106995	0	0	0.184564	0	-0.411609	-0.0158877	0	0	-0.351458	0.0039127	0	-0.251073	0.38299	0	0	0.312174	0.217541	1.29995	0	-0.252883	0	0	0	-0.232453	0.535732	0
0	0.233972	0	0	0	0	0.120563	0	0	0	0	0	0	0	-0.208269	0	-0.244656	0	0	-0.132263	-0.231644	0	-0.525897	-0.106995	0	0	-0.345027	0	-0.411609	-0.62044	0	0	-0.351458	0.0039127	0	-0.251073	0.38299	0	0	0.312174	0.217541	1.29995	0	-0.252883	0	0	0	-0.232453	0.535732	0
0	0.233972	0	0	0	0	0.120563	0	0	0	0	0	0	0	-0.208269	0	-0.244656	0	0	-0.132263	-0.231644	0	-0.525897	-0.106995	0	0	0.184564	0	-0.411609	-0.62044	0	0	-0.351458	0.0039127	0	-0.251073	0.38299	0	0	0.312174	0.217541	1.29995	0	-0.252883	0	0	0	-0.232453	0.535732	0
0	0.233972	0	0	0	0	0.120563	0	0	0	0	0	0	0	0.11701	0	-0.244656	0	0	0.348764	-0.231644	0	-0.525897	-0.106995	0	0	0.184564	0	0.612138	-0.62044	0	0	-0.351458	0.0039127	0	-0.251073	0.38299	0	0	0.312174	0.217541	1.29995	0	-0.252883	0	0	0	-0.232453	0.535732	0
0	0.233972	0	0	0	0	0.120563	0	0	0	0	0	0	0	0.11701	0	-0.244656	0	0	-0.132263	-0.231644	0	-0.133155	-0.106995	0	0	0.184564	0	-0.411609	-0.62044	0	0	-0.351458	0.0039127	0	0.144906	0.38299	0	0	0.312174	0.217541	1.29995	0	-0.252883	0	0	0	-0.232453	0.0679251	0
0	0.233972	0	0	0	0	0.120563	0	0	0	0	0	0	0	-0.208269	0	-0.244656	0	0	-0.132263	-0.231644	0	-0.133155	-0.106995	0	0	-0.345027	0	-0.411609	-0.62044	0	0	-0.351458	0.0039127	0	-0.251073	0.38299	0	0	0.312174	0.217541	1.29995	0	-0.252883	0	0	0	-0.232453	0.535732	0
0	0.233972	0	0	0	0	0.120563	0	0	0	0	0	0	0	0.11701	0	-0.244656	0	0	0.348764	-0.231644	0	0.511622	0.326627	0	0	0.184564	0	0.612138	0.392497	0	0	0.519869	0.0039127	0	-0.251073	0.38299	0	0	0.312174	0.217541	1.29995	0	-0.252883	0	0	0	-0.232453	0.535732	0
0	-0.31778	0	0	0	0	0.120563	0	0	0	0	0	0	0	0.11701	0	-0.244656	0	0	0.348764	-0.231644	0	0.511622	0.326627	0	0	0.184564	0	0.612138	0.392497	0	0	0.519869	-0.067904	0	0.144906	0.0246732	0	0	0.312174	0.217541	-0.423645	0	-0.252883	0	0	0	-0.232453	-0.417772	0
0	0.233972	0	0	0	0	-0.311994	0	0	0	0	0	0	0	-0.208269	0	-0.244656	0	0	-0.132263	0.166882	0	0.511622	0.326627	0	0	0.184564	0	-0.411609	0.392497	0	0	-0.351458	-0.067904	0	0.144906	0.0246732	0	0	0.312174	0.217541	0.506296	0	0.401365	0	0	0	0.231479	0.0679251	0
0	-0.31778	0	0	0	0	-0.311994	0	0	0	0	0	0	0	0.11701	0	0.218986	0	0	0.348764	0.166882	0	0.511622	0.326627	0	0	0.184564	0	-0.411609	0.392497	0	0	0.519869	-0.067904	0	0.144906	0.0246732	0	0	0.312174	0.217541	1.29995	0	0.401365	0	0	0	0.231479	-0.417772	0
0	0.233972	0	0	0	0	0.120563	0	0	0	0	0	0	0	0.11701	0	-0.244656	0	0	0.348764	-0.231644	0	-0.133155	-0.106995	0	0	0.184564	0	-0.411609	-0.62044	0	0	0.519869	-0.067904	0	-0.251073	0.38299	0	0	0.312174	0.217541	1.29995	0	-0.252883	0	0	0	-0.232453	0.0679251	0
0	0.233972	0	0	0	0	0.120563	0	0	0	0	0	0	0	0.11701	0	-0.244656	0	0	-0.132263	-0.231644	0	-0.133155	-0.106995	0	0	0.184564	0	0.612138	-0.0158877	0	0	0.519869	0.0039127	0	0.144906	0.38299	0	0	0.312174	0.217541	1.29995	0	-0.252883	0	0	0	-0.232453	0.535732	0
0	-0.31778	0	0	0	0	0.120563	0	0	0	0	0	0	0	0.11701	0	0.218986	0	0	0.348764	0.166882	0	-0.525897	0.326627	0	0	0.184564	0	-0.411609	0.392497	0	0	0.519869	-0.067904	0	0.144906	0.38299	0	0	0.312174	0.217541	1.29995	0	0.401365	0	0	0	0.231479	0.0679251	0
0	0.233972	0	0	0	0	0.120563	0	0	0	0	0	0	0	-0.208269	0	0.218986	0	0	-0.132263	0.166882	0	-0.525897	-0.106995	0	0	-0.345027	0	-0.411609	-0.62044	0	0	-0.351458	0.0039127	0	0.144906	0.0246732	0	0	0.312174	0.217541	-0.423645	0	-0.252883	0	0	0	-0.232453	0.535732	0
0	0.233972	0	0	0	0	0.120563	0	0	0	0	0	0	0	-0.208269	0	-0.244656	0	0	-0.132263	-0.231644	0	-0.525897	-0.106995	0	0	-0.345027	0	-0.411609	-0.62044	0	0	-0.351458	0.0039127	0	-0.251073	0.0246732	0	0	0.312174	0.217541	-0.423645	0	-0.252883	0	0	0	-0.232453	0.535732	0
0	0.233972	0	0	0	0	0.120563	0	0	0	0	0	0	0	-0.208269	0	-0.244656	0	0	-0.132263	-0.231644	0	-0.525897	-0.106995	0	0	-0.345027	0	-0.411609	-0.62044	0	0	-0.351458	0.0039127	0	-0.251073	0.0246732	0	0	0.312174	0.217541	-0.938368	0	-0.252883	0	0	0	-0.232453	0.535732	0
0	0.233972	0	0	0	0	0.120563	0	0	0	0	0	0	0	-0.208269	0	-0.244656	0	0	-0.132263	-0.231644	0	-0.525897	-0.106995	0	0	-0.345027	0	0.612138	-0.62044	0	0	-0.351458	0.0039127	0	-0.251073	0.38299	0	0	0.312174	0.217541	-0.423645	0	-0.252883	0	0	0	-0.232453	0.535732	0
0	0.233972	0	0	0	0	0.120563	0	0	0	0	0	0	0	-0.208269	0	-0.244656	0	0	-0.132263	0.166882	0	-0.525897	-0.106995	0	0	-0.345027	0	-0.411609	-0.62044	0	0	-0.351458	0.0039127	0	0.144906	0.0246732	0	0	0.312174	0.217541	0.177667	0	-0.252883	0	0	0	-0.232453	0.0679251	0
0	-0.31778	0	0	0	0	-0.311994	0	0	0	0	0	0	0	-0.208269	0	0.218986	0	0	-0.132263	0.166882	0	0.511622	-0.106995	0	0	0.184564	0	-0.411609	0.392497	0	0	0.519869	-0.067904	0	0.144906	0.0246732	0	0	-0.272732	0.217541	-0.938368	0	-0.252883	0	0	0	0.231479	-0.417772	0
0	0.233972	0	0	0	0	0.120563	0	0	0	0	0	0	0	0.11701	0	0.218986	0	0	-0.132263	-0.231644	0	-0.133155	-0.106995	0	0	0.184564	0	-0.411609	0.392497	0	0	0.519869	-0.067904	0	-0.251073	0.0246732	0	0	-0.272732	0.217541	-0.938368	0	-0.252883	0	0	0	0.231479	-0.417772	0
0	-0.31778	0	0	0	0	-0.311994	0	0	0	0	0	0	0	-0.208269	0	0.218986	0	0	-0.132263	-0.231644	0	-0.133155	-0.106995	0	0	-0.345027	0	-0.411609	-0.0158877	0	0	-0.351458	0.417266	0	0.144906	-0.489139	0	0	-0.272732	-0.296082	-0.938368	0	0.401365	0	0	0	0.231479	-0.417772	0
0	-0.31778	0	0	0	0	0.120563	0	0	0	0	0	0	0	0.11701	0	0.218986	0	0	-0.132263	0.166882	0	-0.133155	0.326627	0	0	0.184564	0	0.612138	0.392497	0	0	0.519869	-0.067904	0	0.144906	0.0246732	0	0	-0.272732	0.217541	-0.938368	0	-0.252883	0	0	0	0.231479	-0.417772	0
0	-0.31778	0	0	0	0	-0.311994	0	0	0	0	0	0	0	-0.208269	0	0.218986	0	0	-0.132263	0.166882	0	-0.133155	-0.106995	0	0	-0.345027	0	-0.411609	-0.0158877	0	0	-0.351458	0.0039127	0	0.144906	-0.489139	0	0	-0.272732	-0.296082	-0.938368	0	0.401365	0	0	0	0.231479	-0.417772	0
0	-0.31778	0	0	0	0	0.120563	0	0	0	0	0	0	0	-0.208269	0	0.218986	0	0	-0.132263	-0.231644	0	-0.133155	-0.106995	0	0	-0.345027	0	0.612138	-0.62044	0	0	-0.351458	0.0039127	0	0.144906	0.0246732	0	0	-0.272732	-0.296082	-0.423645	0	0.401365	0	0	0	0.231479	-0.417772	0
0	-0.31778	0	0	0	0	-0.311994	0	0	0	0	0	0	0	0.11701	0	0.218986	0	0	-0.132263	0.166882	0	-0.525897	-0.106995	0	0	-0.345027	0	-0.411609	-0.62044	0	0	-0.351458	0.0039127	0	0.144906	-0.489139	0	0	-0.272732	-0.296082	-0.938368	0	0.401365	0	0	0	0.231479	-0.417772	0
0	-0.31778	0	0	0	0	-0.311994	0	0	0	0	0	0	0	-0.208269	0	0.218986	0	0	-0.132263	0.166882	0	-0.525897	-0.106995	0	0	-0.345027	0	0.061913	-0.62044	0	0	-0.351458	0.0039127	0	-0.251073	0.0246732	0	0	-0.272732	-0.296082	-0.423645	0	-0.252883	0	0	0	0.231479	-0.417772	0
0	-0.31778	0	0	0	0	-0.311994	0	0	0	0	0	0	0	0.11701	0	0.218986	0	0	0.348764	0.166882	0	-0.133155	-0.106995	0	0	0.184564	0	0.612138	0.392497	0	0	-0.351458	0.0039127	0	0.144906	0.0246732	0	0	-0.272732	-0.296082	-0.938368	0	0.401365	0	0	0	-0.232453	0.0679251	0
0	-0.31778	0	0	0	0	0.120563	0	0	0	0	0	0	0	0.11701	0	-0.244656	0	0	-0.132263	-0.231644	0	-0.133155	0.326627	0	0	0.184564	0	0.612138	0.392497	0	0	0.519869	-0.067904	0	-0.251073	0.38299	0	0	0.312174	0.217541	1.29995	0	-0.252883	0	0	0	-0.232453	0.0679251	0
0	-0.31778	0	0	0	0	-0.311994	0	0	0	0	0	0	0	0.11701	0	0.218986	0	0	-0.132263	0.166882	0	-0.525897	-0.106995	0	0	-0.345027	0	-0.411609	-0.62044	0	0	-0.351458	0.0039127	0	0.144906	-0.489139	0	0	-0.272732	-0.296082	-0.938368	0	0.401365	0	0	0	0.231479	0.0679251	0
0	0.233972	0	0	0	0	0.120563	0	0	0	0	0	0	0	0.11701	0	-0.244656	0	0	-0.132263	-0.231644	0	0.511622	-0.106995	0	0	0.184564	0	-0.411609	0.392497	0	0	-0.351458	-0.067904	0	0.144906	0.0246732	0	0	0.312174	0.217541	-0.423645	0	-0.252883	0	0	0	-0.232453	0.0679251	0
0	0.233972	0	0	0	0	0.120563	0	0	0	0	0	0	0	0.11701	0	-0.244656	0	0	-0.132263	0.166882	0	-0.133155	-0.106995	0	0	0.184564	0	-0.411609	0.392497	0	0	-0.351458	0.0039127	0	0.144906	-0.489139	0	0	-0.272732	0.217541	-0.938368	0	-0.252883	0	0	0	0.231479	-0.417772	0
0	-0.31778	0	0	0	0	0.120563	0	0	0	0	0	0	0	0.11701	0	0.218986	0	0	-0.132263	0.166882	0	-0.133155	-0.106995	0	0	-0.345027	0	-0.411609	0.392497	0	0	-0.351458	0.0039127	0	0.144906	-0.489139	0	0	-0.272732	0.217541	-0.938368	0	0.401365	0	0	0	0.231479	-0.417772	0
0	0.233972	0	0	0	0	0.120563	0	0	0	0	0	0	0	0.11701	0	-0.244656	0	0	0.348764	0.166882	0	0.511622	0.326627	0	0	0.184564	0	0.612138	0.392497	0	0	-0.351458	-0.067904	0	0.144906	0.38299	0	0	0.312174	0.217541	1.29995	0	-0.252883	0	0	0	-0.232453	0.535732	0
0	-0.31778	0	0	0	0	0.120563	0	0	0	0	0	0	0	0.11701	0	-0.244656	0	0	-0.132263	0.166882	0	0.511622	-0.106995	0	0	0.184564	0	-0.411609	-0.62044	0	0	-0.351458	-0.067904	0	0.144906	0.38299	0	0	-0.272732	0.217541	1.29995	0	0.401365	0	0	0	0.231479	-0.417772	0
0	0.233972	0	0	0	0	-0.311994	0	0	0	0	0	0	0	0.11701	0	-0.244656	0	0	-0.132263	-0.231644	0	-0.133155	0.326627	0	0	-0.345027	0	-0.411609	0.392497	0	0	-0.351458	-0.067904	0	0.144906	-0.489139	0	0	-0.272732	0.217541	-0.423645	0	0.401365	0	0	0	0.231479	0.0679251	0
0	-0.31778	0	0	0	0	-0.311994	0	0	0	0	0	0	0	0.11701	0	0.218986	0	0	0.348764	0.166882	0	0.511622	0.326627	0	0	0.184564	0	0.612138	0.392497	0	0	0.519869	-0.067904	0	0.144906	-0.489139	0	0	0.312174	0.217541	1.29995	0	0.401365	0	0	0	0.231479	-0.417772	0
0	0.233972	0	0	0	0	-0.311994	0	0	0	0	0	0	0	0.11701	0	0.218986	0	0	-0.132263	0.166882	0	-0.133155	-0.106995	0	0	0.184564	0	-0.411609	0.392497	0	0	-0.351458	0.0039127	0	0.144906	-0.489139	0	0	-0.272732	0.217541	-0.423645	0	0.401365	0	0	0	0.231479	-0.417772	0
0	0.233972	0	0	0	0	-0.311994	0	0	0	0	0	0	0	0.11701	0	-0.244656	0	0	-0.132263	-0.231644	0	-0.133155	-0.106995	0	0	-0.345027	0	-0.411609	-0.0158877	0	0	-0.351458	0.0039127	0	0.144906	-0.489139	0	0	-0.272732	-0.296082	-0.938368	0	0.401365	0	0	0	-0.232453	0.0679251	0
0	-0.31778	0	0	0	0	0.120563	0	0	0	0	0	0	0	0.11701	0	-0.244656	0	0	-0.132263	0.166882	0	-0.133155	-0.106995	0	0	-0.345027	0	-0.411609	-0.62044	0	0	-0.351458	0.0039127	0	0.144906	-0.489139	0	0	-0.272732	0.217541	-0.938368	0	0.401365	0	0	0	-0.232453	0.0679251	0
0	0.233972	0	0	0	0	0.120563	0	0	0	0	0	0	0	0.11701	0	0.218986	0	0	-0.132263	-0.231644	0	-0.525897	-0.106995	0	0	-0.345027	0	-0.411609	-0.62044	0	0	-0.351458	0.0039127	0	0.144906	-0.489139	0	0	-0.272732	-0.296082	-0.938368	0	-0.252883	0	0	0	-0.232453	0.0679251	0
0	0.233972	0	0	0	0	0.120563	0	0	0	0	0	0	0	0.11701	0	-0.244656	0	0	0.348764	0.166882	0	0.511622	-0.106995	0	0	0.184564	0	0.612138	0.392497	0	0	0.519869	-0.067904	0	0.144906	0.38299	0	0	-0.272732	0.217541	-0.938368	0	-0.252883	0	0	0	-0.232453	0.0679251	0
0	-0.31778	0	0	0	0	0.120563	0	0	0	0	0	0	0	0.11701	0	-0.244656	0	0	-0.132263	0.166882	0	0.511622	0.326627	0	0	-0.345027	0	0.612138	-0.62044	0	0	0.519869	-0.067904	0	0.144906	0.38299	0	0	0.312174	0.217541	1.29995	0	0.401365	0	0	0	0.231479	0.535732	0
0	0.233972	0	0	0	0	0.120563	0	0	0	0	0	0	0	0.11701	0	-0.244656	0	0	0.348764	-0.231644	0	0.511622	-0.106995	0	0	0.184564	0	0.612138	-0.0158877	0	0	-0.351458	-0.067904	0	0.144906	0.38299	0	0	0.312174	0.217541	1.29995	0	-0.252883	0	0	0	-0.232453	0.535732	0
0	-0.31778	0	0	0	0	-0.311994	0	0	0	0	0	0	0	0.11701	0	0.218986	0	0	-0.132263	-0.231644	0	-0.525897	-0.106995	0	0	-0.345027	0	-0.411609	-0.62044	0	0	-0.351458	0.0039127	0	0.144906	-0.489139	0	0	-0.272732	-0.296082	-0.938368	0	0.401365	0	0	0	0.231479	0.0679251	0
[truncated: 107 more columns]
